# Supplementary material for: Genetic Landscape of the ACE2 Coronavirus Receptor
Source: Circulation. 2022 Apr 7;145(18):1398–411. doi: 10.1161/CIRCULATIONAHA.121.057888 (PMC9047645; doi:10.1161/CIRCULATIONAHA.121.057888)
Supplement: Supplementary file 2 [file cir-145-1398-s002.xlsx]

## Sheet: Table S1
Table S1: Summary of participating cohorts.
X CHROMOSOME:
		Max N
Cohort	Design	Male	Female	Total
EpiHealth	Prospective observational	1100	1088	2188	2500
HELIC MANOLIS	Population isolate	573	728	1301	1475
HELIC POMAK	Population isolate	469	1088	1557	1000
SMCC	Population based, women		4361	4361	5000
COSMC	Population based	3953	2109	6062	4500
INTERVAL	Blood donors	2879	1982	4861	5000
ORCADES	Population isolate	423	557	980	1000
VIS	Population isolate	376	527	903	1000
Aristotle	Atrial fibrillation	1005	578	1583	1500
FENLAND	Population based	241	241	482	500
DIRECT	Diabetes	2068	867	2935	5000
FHS	Population based	266	218	484	520
WHI	Clinical trial, mixed population, women		1333	1333	1400
RISC	Population based	338	411	749	780
AUTOSOMES:
Cohort	N
Aristotle	1500
COSMC	4500
EpiHealth	2500
Estonian Biobank	500
FENLAND	500
FHS	520
INERVAL	5000
NSPHS	1000
ORCADES	1000
SMCC	5000
VIS	1000

## Sheet: Table S2
Table S2: Cohort-specific sex and age effects on plasma ACE2.
	Model1			Model2			Model3			Model4
Cohorts	beta	se	p	beta	se	p	beta	se	p	beta	se	p
ARISTOTLE	-0.112204	0.0329814	0.000685494	-0.137759	0.031924	1.69339e-05	0.0028841	0.00170636	0.0911852	0.00305459	0.00165502	0.0651296
DIRECT	-0.558534	0.038268	1.24777e-46	-0.308036	0.0373032	2.22049e-16	0.00363255	0.00262196	0.166025	0.0106315	0.00248942	2.01059e-05
FENLAND	-0.488762	0.0449073	8.30254e-25	-0.48021	0.044863	4.01294e-24	0.0125094	0.00328422	0.000157679	0.0123927	0.00327082	0.000170573
FHS	-0.245153	0.0560825	1.51397e-05	-0.244009	0.0542317	8.55153e-06	0.00170792	0.00351479	0.627242	0.0040475	0.00339849	0.234251
INTERVAL	-0.409647	0.0144984	5.98599e-163	0	0	NA	0.00834095	0.0011351	2.33832e-13	0	0	NA
ORCADES	-0.765048	0.0595561	5.15843e-35	-0.768612	0.0575347	1.63614e-37	0.020628	0.00190488	6.89717e-26	0.0207788	0.00184273	8.23053e-28
VIS	-0.4841	0.0460617	2.15864e-24	-0.4105	0.0427692	8.53927e-21	0.00865832	0.00152078	1.71104e-08	0.00507714	0.00141516	0.000352546
WHI	NA	NA	NA	NA	NA	NA	0.0106969	0.00290267	0.000242494	0.0090122	0.00284718	0.00160242
meta	-0.403396	0.011232	1.79699e-282	-0.335166	0.0171866	1.06375e-84	0.00882367	0.000664405	3.00136e-40	0.00868745	0.000784782	1.75603e-28
Model1 : linear regression of plasma ACE2 concentration on sex
Model2 : after removing effect of other covariates (except sex and age), regressing the residual of plasma ACE2 concentration on sex
Model3 : linear regression of plasma ACE2 concentration on age
Model4 : after removing effect of other covariates (except sex and age), regressing the residual of plasma ACE2 concentration on age

## Sheet: Table S3
Table S3: Simple linear regression revealed phenotypic relation between plasma ACE2 and different conditions.
male
Condition	BETA	SE	P	Cohorts	N	case/N
CTSL1	0.240743	0.0140316	5.5508e-66	ARISTOTLE;COSMC;orcades;vis;INTERVAL	9011
BMI	0.0223498	0.00164736	6.27614e-42	ARISTOTLE;COSMC;DIRECT;EPIHEALTH;FHS;orcades;vis;INTERVAL	11271
TG	0.33591	0.0267908	4.61191e-36	DIRECT	2068
Liver fat	0.0544603	0.00509194	1.06961e-26	DIRECT	2068
Hypertension	0.33776	0.0324736	2.45232e-25	COSMC;vis	4355	COSMC: 1199/3953
Statin use	0.283131	0.0276519	1.32462e-24	ARISTOTLE;COSMC;orcades	5730	ARISTOTLE: 472/1005; COSMC: 1759/3953; ORCADES: 112/772
Calcium-blocker use	0.286805	0.0288994	3.26536e-23	ARISTOTLE;COSMC;orcades	5730	ARISTOTLE: 327/1005; COSMC: 2525/3953; ORCADES: 62/772
Hypertension medication	0.255267	0.0285979	4.41443e-19	ARISTOTLE;COSMC;orcades;vis	6132	ARISTOTLE: 717/1005; COSMC: 1344/3953; ORCADES: 95/772
CVD	0.256765	0.0337021	2.56299e-14	COSMC;FHS;orcades	4991	COSMC: 1015/3953; FHS: 77/266; ORCADES: 110/772
DBP	0.0091327	0.00154783	3.62785e-09	ARISTOTLE;DIRECT;FHS;orcades;vis	4513
Hypercholesterolemia	0.351428	0.0687806	3.23187e-07	COSMC	3953	COSMC: 222/3953
SBP	0.00459619	0.000920203	5.89104e-07	ARISTOTLE;DIRECT;FHS;orcades;vis	4513
Diabetes	0.131553	0.0319897	3.9166e-05	ARISTOTLE;COSMC;DIRECT;FHS;orcades;vis	8466	ARISTOTLE: 272/1005; COSMC: 272/3953; DIRECT: 519/2068; FHS: 57/266; ORCADES: 36/772
ARB/ACEi use (ARISTOTLE)	0.243844	0.0697342	0.000470934	ARISTOTLE	1005	ARISTOTLE: 717/1005
ACEi use (ORCADES)	0.281948	0.155979	0.0706684	orcades	772	ORCADES: 95/772
Aspirin use	0.236964	0.131223	0.070948	orcades	772	ORCADES: 114/772
Age	0.00185657	0.00112212	0.0980222	ARISTOTLE;COSMC;DIRECT;EPIHEALTH;FHS;orcades;vis;INTERVAL	11271
Pancreas fat	0.00562454	0.0035245	0.110524	DIRECT	2068
COPD	0.166911	0.109498	0.127426	COSMC	3953	COSMC: 85/3953
Smoking frequency	0.0156231	0.0106211	0.141306	INTERVAL	2879
NSAIDs use	0.110083	0.0971434	0.257132	ARISTOTLE;orcades	1777	ARISTOTLE: 94/1005; ORCADES: 32/772
CHD	0.10246	0.0904454	0.257283	orcades;vis	1174	ORCADES: 186/772
Smoking	0.000370471	0.000513685	0.470785	ARISTOTLE;FHS;orcades;vis;INTERVAL	5342	ARISTOTLE: 123/1005; FHS: 33/266; ORCADES: 61/772
Asthma	-0.0582842	0.0878144	0.506869	COSMC;orcades	4752	COSMC: 84/3953; ORCADES: 97/772
Ever smoking	0.000225559	0.000506709	0.656215	INTERVAL	2879
TC	0.000719469	0.00174688	0.680443	DIRECT;FHS	2334
HDL	0.00100765	0.00493237	0.838124	DIRECT;FHS	2334
Atrial fibrillation	-0.0188159	0.191942	0.921909	FHS	266	FHS: 29/266
Cancer	0.0135241	0.176973	0.939086	FHS	266	FHS: 35/266
CHD medication	0.0155687	0.223228	0.944398	vis	402
Anti-depression medication	0.0106362	0.188565	0.955018	orcades;vis	1174	ORCADES: 34/772
female
Condition	BETA	SE	P	Cohorts	N
CTSL1	0.326495	0.0151306	2.86266e-103	ARISTOTLE;COSMC;orcades;vis;WHI.ea;SMCC;INTERVAL	11665
BMI	0.0105412	0.00117132	2.27028e-19	ARISTOTLE;COSMC;DIRECT;EPIHEALTH;FHS;orcades;vis;WHI.ea;SMCC;INTERVAL	13838
TG	9.59655e-05	0.000301678	0.750405	DIRECT;WHI.ea	1750
Liver fat	0.055791	0.00779786	8.38817e-13	DIRECT	867
Hypertension	0.330716	0.0376355	1.53131e-18	COSMC;vis;SMCC	7028	COSMC: 588/2109; SMCC: 443/4361
Statin use	0.278115	0.0297957	1.0188e-20	ARISTOTLE;COSMC;orcades;SMCC	8242	ARISTOTLE: 247/578; COSMC: 879/2109; ORCADES: 113/1194; SMCC: 612/4361
Calcium-blocker use	0.257621	0.0258635	2.26251e-23	ARISTOTLE;COSMC;orcades;SMCC	8242	ARISTOTLE: 198/578; COSMC: 1386/2109; ORCADES: 58/1194; SMCC: 1414/4361
Hypertension medication	0.236541	0.0329031	6.52582e-13	ARISTOTLE;COSMC;orcades;vis;SMCC	8800	ARISTOTLE: 408/578; COSMC: 632/2109; ORCADES: 119/1194; SMCC: 326/4361
CVD	0.310595	0.045298	7.04709e-12	COSMC;FHS;orcades;SMCC	7882	COSMC: 330/2109; FHS: 34/218; ORCADES: 101/1194; SMCC: 323/4361
DBP	0.00275615	0.00135687	0.0422294	ARISTOTLE;DIRECT;FHS;orcades;vis;WHI.ea	4298
Hypercholesterolemia	0.221832	0.12219	0.0694527	COSMC;SMCC	6470	COSMC: 63/2109; SMCC: 42/4361
SBP	0.00326828	0.000750017	1.31489e-05	ARISTOTLE;DIRECT;FHS;orcades;vis;WHI.ea	4298
Diabetes	0.321414	0.0447685	6.9981e-13	ARISTOTLE;COSMC;DIRECT;FHS;orcades;vis;SMCC	9885	ARISTOTLE: 158/578; COSMC: 107/2109; DIRECT: 358/867; FHS: 45/218; ORCADES: ORCADES: 35/1194; SMCC: 85/4361
ARB/ACEi use (ARISTOTLE)	-0.024097	0.0905893	0.790237	ARISTOTLE	578	ARISTOTLE: 408/578
ACEi use (ORCADES)	0.19731	0.148882	0.185079	orcades	1194	ORCADES: 119/1194
Aspirin use	0.0557678	0.146547	0.703541	orcades	1194	ORCADES: 96/1194
Age	0.00497106	0.00104409	1.92517e-06	ARISTOTLE;COSMC;DIRECT;EPIHEALTH;FHS;orcades;vis;WHI.ea;SMCC;INTERVAL	13838
Pancreas fat	0.00488673	0.0075701	0.518583	DIRECT	867
COPD	0.372735	0.139718	0.00763573	COSMC;SMCC	6470	COSMC: 23/2109; SMCC: 42/4361
Smoking frequency	-0.00200695	0.0144796	0.889763	INTERVAL	1982
NSAIDs use	0.156505	0.107149	0.144116	ARISTOTLE;orcades	1772	ORCADES: 64/1194
CHD	0.190654	0.0772249	0.0135562	orcades;vis	1752	ORCADES: 296/1194
Smoking	-7.28792e-05	0.000687248	0.915547	ARISTOTLE;FHS;orcades;vis;INTERVAL	4530	ARISTOTLE: 74/578; FHS: 20/218; ORCADES: 94/1194
Asthma	0.0500083	0.0734739	0.496108	COSMC;orcades;SMCC	7664	COSMC: 91/2109; ORCADES: 140/1194
Ever smoking	0.000170353	0.00055226	0.757728	INTERVAL	1982
TC	-2.58889e-05	0.000427547	0.951716	DIRECT;FHS;WHI.ea	1968
HDL	-0.000770979	0.00113442	0.496742	DIRECT;FHS;WHI.ea	1968
Atrial fibrillation	0.210363	0.319912	0.510818	FHS	218	FHS: 11/218
Cancer	0.0783339	0.237517	0.741548	FHS	218	FHS: 21/218
CHD medication	0.219402	0.142986	0.124923	vis	558
Anti-depression medication	0.169944	0.154155	0.270277	orcades;vis	1752	ORCADES: 49/1194

## Sheet: Table S4
Table S4: Detailed summary of ten genome-wide significant loci for plasma ACE2 by FUMA.
GenomicLocus	uniqID	rsID	chr	pos	p	start	end	nSNPs	nGWASSNPs	nIndSigSNPs	IndSigSNPs	nLeadSNPs	LeadSNPs
1	6:31061561:C:T	rs3094087	6	31061561	6.33134e-09	30798697	31482097	183	161	1	rs3094087	1	rs3094087
2	8:126482077:A:G	rs2954021	8	126482077	4.58879e-14	126475770	126507389	68	52	3	rs2954021;rs112875651;rs2954038	1	rs2954021
3	12:121416650:A:C	rs1169288	12	121416650	4.51776e-78	121042944	121695153	557	454	44	rs6490297;rs1794733;rs74706754;rs34389860;rs35874342;rs569499;rs57830821;rs1169299;rs1151874;rs2203474;rs11065301;rs4767941;rs66947454;rs2701185;rs28380723;rs7305618;rs1920792;rs1169286;rs2393791;rs56348580;rs12309537;rs11065394;rs2701180;rs61953351;rs2259883;rs2708081;rs61953353;rs10774580;rs4298983;rs1169288;rs2071190;rs3213545;rs2859398;rs2708101;rs10774578;rs7966322;rs11065381;rs1186380;rs239…	10	rs6490297;rs569499;rs2203474;rs66947454;rs4298983;rs1169288;rs11065381;rs2708104;rs11065422;rs34617045
4	14:94844947:C:T	rs28929474	14	94844947	1.02305e-27	94672731	94877868	8	6	5	rs28929474;rs7151526;rs112963922;rs112458284;rs188439677	1	rs28929474
5	14:103575070:A:G	rs2274685	14	103575070	3.67225e-16	103558841	103587435	39	26	5	rs2274685;rs55975236;rs34976218;rs57913635;rs7150997	1	rs2274685
6	15:60878030:A:G	rs340005	15	60878030	4.74808e-09	60878030	60934318	23	18	1	rs340005	1	rs340005
7	16:51436882:A:G	rs17616063	16	51436882	5.2364e-11	51431230	51485354	3	3	1	rs17616063	1	rs17616063
8	20:43042364:C:T	rs1800961	20	43042364	1.29257e-09	43042364	43042364	1	1	1	rs1800961	1	rs1800961
9	22:18433994:G:T	rs5992134	22	18433994	2.47549e-10	18395241	18482600	165	137	3	rs5992134;rs13053880;rs2083882	1	rs5992134
10	23:15736245:C:T	rs1849863	23	15736245	1.085e-85	14709151	16189799	458	373	27	rs145113779;rs1003026;rs4646188;rs4830988;rs113786145;rs4830955;rs2074192;rs41311795;rs5934238;rs5978728;rs1849701;rs4646124;rs6629110;rs192766593;rs12858444;rs145317869;rs149179253;rs4646190;rs41303171;rs1849863;rs5936034;rs4830995;rs41304723;rs73202884;rs28613053;rs5936060;rs73202844	7	rs145113779;rs113786145;rs5978728;rs145317869;rs4646190;rs1849863;rs73202884

## Sheet: Table S5
Table S5: Cis-eQTL association signals of trans-pQTLs from the eQTLGen consortium.
SNP	SNPChr	SNPPos	AssessedAllele	OtherAllele	Zscore	Gene	GeneSymbol	GeneChr	GenePos	NrCohorts	NrSamples	Pvalue	FDR	BonferroniP	GenomicLocus	A0	A1
rs2954021	8	126482077	A	G	-3.6668	ENSG00000173334	TRIB1	8	126446605	34	30606	0.00024541	0.400782	1	2	G	A
rs2954021	8	126482077	A	G	1.5391	ENSG00000104549	SQLE	8	126022632	35	31355	0.123804	1	1	2	G	A
rs2954021	8	126482077	A	G	-0.8692	ENSG00000170873	MTSS1	8	125651880	35	31355	0.384628	0.999922	1	2	G	A
rs2954021	8	126482077	A	G	-0.6836	ENSG00000245164	RP11-622O11.2	8	126949022	13	5502	0.494101	0.999979	1	2	G	A
rs2954021	8	126482077	A	G	0.5951	ENSG00000180938	ZNF572	8	125988585	36	31569	0.551843	0.99999	1	2	G	A
rs2954021	8	126482077	A	G	-0.443	ENSG00000147687	TATDN1	8	125526212	16	14263	0.657621	0.999995	1	2	G	A
rs2954021	8	126482077	A	G	0.3828	ENSG00000164961	KIAA0196	8	126070292	36	31569	0.702016	0.999995	1	2	G	A
rs2954021	8	126482077	A	G	-0.2077	ENSG00000170881	RNF139	8	125493567	16	14263	0.835385	0.999995	1	2	G	A
rs2954021	8	126482077	A	G	0.1873	ENSG00000156831	NSMCE2	8	126241641	36	31569	0.851504	0.999995	1	2	G	A
rs2954021	8	126482077	A	G	0.1223	ENSG00000253106	RP11-158K1.3	8	125502317	13	5502	0.902741	0.999995	1	2	G	A
rs2954021	8	126482077	A	G	0.1183	ENSG00000147684	NDUFB9	8	125566047	27	21220	0.905909	0.999995	1	2	G	A
rs1169288	12	121416650	C	A	-24.4055	ENSG00000135114	OASL	12	121467570	33	30762	1.4987e-131	0	1.9085e-123	3	C	A
rs1169288	12	121416650	C	A	-22.0905	ENSG00000157895	C12orf43	12	121447265	31	25647	3.9092e-108	0	4.978e-100	3	C	A
rs1169288	12	121416650	C	A	-8.8271	ENSG00000135124	P2RX4	12	121659784	33	30762	1.0752e-18	0	1.3692e-10	3	C	A
rs1169288	12	121416650	C	A	8.6121	ENSG00000110931	CAMKK2	12	121705804	33	30762	7.1672e-18	0	9.1268e-10	3	C	A
rs1169288	12	121416650	C	A	6.3411	ENSG00000157837	SPPL3	12	121271243	33	30762	2.2798e-10	0	0.0290314	3	C	A
rs1169288	12	121416650	C	A	5.0312	ENSG00000110871	COQ5	12	120956657	32	25687	4.8691e-07	0.00148368	1	3	C	A
rs1169288	12	121416650	C	A	-4.9639	ENSG00000135100	HNF1A	12	121428622	31	30040	6.9127e-07	0.00201355	1	3	C	A
rs1169288	12	121416650	C	A	3.8788	ENSG00000089041	P2RX7	12	121597249	33	30762	0.00010489	0.211227	1	3	C	A
rs1169288	12	121416650	C	A	3.4069	ENSG00000089154	GCN1L1	12	120598760	32	25687	0.00065681	0.69986	1	3	C	A
rs1169288	12	121416650	C	A	3.109	ENSG00000157782	CABP1	12	121091741	32	29843	0.00187595	0.936549	1	3	C	A
rs1169288	12	121416650	C	A	-2.5383	ENSG00000182500	ORAI1	12	122072519	33	30762	0.0111424	0.998767	1	3	C	A
rs1169288	12	121416650	C	A	-2.4835	ENSG00000188735	TMEM120B	12	122185782	13	8765	0.0130135	0.998991	1	3	C	A
rs1169288	12	121416650	C	A	-2.4645	ENSG00000257218	GATC	12	120891815	33	30762	0.0137243	0.999095	1	3	C	A
rs1169288	12	121416650	C	A	-2.2438	ENSG00000110917	MLEC	12	121132169	24	25274	0.0248581	0.999553	1	3	C	A
rs1169288	12	121416650	C	A	-2.2077	ENSG00000089053	ANAPC5	12	121791873	33	30762	0.0272722	0.999636	1	3	C	A
rs1169288	12	121416650	C	A	-2.1868	ENSG00000261827	RP11-340F14.5	12	121625597	11	5079	0.0287571	0.999704	1	3	C	A
rs1169288	12	121416650	C	A	-2.0326	ENSG00000219355	RPL31P52	12	120888423	9	4254	0.0421132	0.999927	1	3	C	A
rs1169288	12	121416650	C	A	1.9957	ENSG00000255857	PXN-AS1	12	120645017	20	16454	0.0459557	0.999922	1	3	C	A
rs1169288	12	121416650	C	A	1.9924	ENSG00000167272	POP5	12	121017884	33	30762	0.0463272	0.999927	1	3	C	A
rs1169288	12	121416650	C	A	-1.9752	ENSG00000122971	ACADS	12	121170674	33	30762	0.0482682	0.999958	1	3	C	A
rs1169288	12	121416650	C	A	-1.9604	ENSG00000139714	MORN3	12	122099780	14	13840	0.0499724	0.999969	1	3	C	A
rs1169288	12	121416650	C	A	-1.852	ENSG00000089094	KDM2B	12	121943116	33	30762	0.0640546	0.999917	1	3	C	A
rs1169288	12	121416650	C	A	1.7023	ENSG00000256392	RP11-347I19.3	12	122229411	25	20863	0.0886804	0.999906	1	3	C	A
rs1169288	12	121416650	C	A	-1.5692	ENSG00000170633	RNF34	12	121853116	32	30548	0.116601	0.99999	1	3	C	A
rs1169288	12	121416650	C	A	-1.4897	ENSG00000089163	SIRT4	12	120745585	32	30013	0.136329	0.999984	1	3	C	A
rs1169288	12	121416650	C	A	1.457	ENSG00000212694	AC084018.1	12	122237492	27	21688	0.145061	0.999948	1	3	C	A
rs1169288	12	121416650	C	A	1.4318	ENSG00000088986	DYNLL1	12	120921974	31	27781	0.152201	0.999912	1	3	C	A
rs1169288	12	121416650	C	A	-1.3698	ENSG00000248008	RP11-18C24.6	12	120930937	27	21688	0.170812	0.999891	1	3	C	A
rs1169288	12	121416650	C	A	-1.3476	ENSG00000139718	SETD1B	12	122256324	29	25374	0.177851	0.999896	1	3	C	A
rs1169288	12	121416650	C	A	-1.3082	ENSG00000111786	SRSF9	12	120903533	14	13840	0.190805	0.999849	1	3	C	A
rs1169288	12	121416650	C	A	1.1526	ENSG00000175970	UNC119B	12	121154840	24	25274	0.249075	0.999875	1	3	C	A
rs1169288	12	121416650	C	A	-1.0187	ENSG00000257020	RP11-87C12.4	12	122338377	8	3746	0.308393	0.999896	1	3	C	A
rs1169288	12	121416650	C	A	0.9677	ENSG00000170855	TRIAP1	12	120882989	33	30762	0.333144	0.999901	1	3	C	A
rs1169288	12	121416650	C	A	-0.94	ENSG00000089159	PXN	12	120675912	14	13840	0.347218	0.999912	1	3	C	A
rs1169288	12	121416650	C	A	0.9057	ENSG00000158023	WDR66	12	122398800	14	13840	0.365042	0.999917	1	3	C	A
rs1169288	12	121416650	C	A	0.8782	ENSG00000110801	PSMD9	12	122341420	33	30762	0.379727	0.999922	1	3	C	A
rs1169288	12	121416650	C	A	-0.8405	ENSG00000111737	RAB35	12	120544102	33	30762	0.400684	0.999938	1	3	C	A
rs1169288	12	121416650	C	A	-0.8105	ENSG00000089157	RPLP0	12	120636763	31	27781	0.41771	0.999953	1	3	C	A
rs1169288	12	121416650	C	A	-0.6205	ENSG00000135127	CCDC64	12	120479985	32	30548	0.534994	0.99999	1	3	C	A
rs1169288	12	121416650	C	A	-0.6089	ENSG00000158104	HPD	12	122289467	14	13840	0.542657	0.99999	1	3	C	A
rs1169288	12	121416650	C	A	0.6028	ENSG00000111775	COX6A1	12	120877219	12	5998	0.546509	0.99999	1	3	C	A
rs1169288	12	121416650	C	A	0.5016	ENSG00000123009	NME2P1	12	120720286	27	20962	0.615949	0.999995	1	3	C	A
rs1169288	12	121416650	C	A	0.49	ENSG00000240925	RPS20P31	12	120685428	8	3746	0.624134	0.999995	1	3	C	A
rs1169288	12	121416650	C	A	0.3106	ENSG00000022840	RNF10	12	120993340	33	30762	0.755953	0.999995	1	3	C	A
rs1169288	12	121416650	C	A	-0.2048	ENSG00000202538	RNU4-2	12	120729636	9	4254	0.837728	0.999995	1	3	C	A
rs1169288	12	121416650	C	A	0.1928	ENSG00000256742	RP13-941N14.1	12	122025053	11	5079	0.846959	0.999995	1	3	C	A
rs1169288	12	121416650	C	A	-0.0554	ENSG00000139725	RHOF	12	122223962	33	30762	0.95582	0.999995	1	3	C	A
rs28929474	14	94844947	T	C	10.0133	ENSG00000197249	SERPINA1	14	94850057	28	28134	1.3337e-23	0	1.6984e-15	4	C	T
rs28929474	14	94844947	T	C	-9.7302	ENSG00000119632	IFI27L2	14	94595353	22	23644	2.2371e-22	0	2.8488e-14	4	C	T
rs28929474	14	94844947	T	C	4.5295	ENSG00000165948	IFI27L1	14	94558910	22	23644	5.9151e-06	0.0156995	1	4	C	T
rs28929474	14	94844947	T	C	4.2604	ENSG00000165949	IFI27	14	94577107	28	28134	2.0424e-05	0.0505857	1	4	C	T
rs28929474	14	94844947	T	C	-2.9551	ENSG00000089737	DDX24	14	94532428	29	28348	0.00312466	0.980576	1	4	C	T
rs28929474	14	94844947	T	C	1.8396	ENSG00000100628	ASB2	14	94421818	29	28348	0.0658564	0.999829	1	4	C	T
rs28929474	14	94844947	T	C	1.2448	ENSG00000089723	OTUB2	14	94503975	29	28348	0.213279	0.99986	1	4	C	T
rs28929474	14	94844947	T	C	1.2366	ENSG00000119698	PPP4R4	14	94679268	27	27559	0.21631	0.999865	1	4	C	T
rs28929474	14	94844947	T	C	0.8791	ENSG00000235706	DICER1-AS1	14	95635122	25	19547	0.379401	0.999922	1	4	C	T
rs28929474	14	94844947	T	C	0.6927	ENSG00000133937	GSC	14	95235557	26	27185	0.488561	0.999979	1	4	C	T
rs28929474	14	94844947	T	C	-0.3912	ENSG00000240914	RPL15P2	14	95267493	9	3983	0.695502	0.999995	1	4	C	T
rs28929474	14	94844947	T	C	-0.2171	ENSG00000259143	CTD-2240H23.2	14	95651822	9	4153	0.828052	0.999995	1	4	C	T
rs28929474	14	94844947	T	C	-0.21	ENSG00000133958	UNC79	14	93986893	25	21382	0.833668	0.999995	1	4	C	T
rs28929474	14	94844947	T	C	0.2061	ENSG00000165959	CLMN	14	95720489	15	14077	0.836791	0.999995	1	4	C	T
rs28929474	14	94844947	T	C	0.1491	ENSG00000258987	RP11-131H24.4	14	94408188	8	3645	0.881554	0.999995	1	4	C	T
rs28929474	14	94844947	T	C	-0.0813	ENSG00000100697	DICER1	14	95588456	28	28308	0.935124	0.999995	1	4	C	T
rs28929474	14	94844947	T	C	0.0241	ENSG00000256357	RP11-349I1.2	14	94914018	8	3645	0.980853	0.999995	1	4	C	T
rs2274685	14	103575070	G	A	7.141	ENSG00000198752	CDC42BPB	14	103461257	26	20880	9.2654e-13	0	0.000117987	5	A	G
rs2274685	14	103575070	G	A	-3.8279	ENSG00000259717	LINC00677	14	103588264	9	3830	0.00012919	0.24946	1	5	A	G
rs2274685	14	103575070	G	A	2.8267	ENSG00000131323	TRAF3	14	103310825	26	20880	0.00470451	0.993179	1	5	A	G
rs2274685	14	103575070	G	A	2.493	ENSG00000224997	AL049840.1	14	104178378	11	7105	0.0126669	0.998939	1	5	A	G
rs2274685	14	103575070	G	A	2.0523	ENSG00000185215	TNFAIP2	14	103596777	25	20666	0.0401502	0.999896	1	5	A	G
rs2274685	14	103575070	G	A	1.7927	ENSG00000100664	EIF5	14	103805621	26	20880	0.0730369	0.99987	1	5	A	G
rs2274685	14	103575070	G	A	1.6986	ENSG00000246451	RP11-894P9.1	14	104149525	9	3830	0.0893946	0.999906	1	5	A	G
rs2274685	14	103575070	G	A	1.6565	ENSG00000156381	ANKRD9	14	102974657	25	20666	0.0976408	0.999927	1	5	A	G
rs2274685	14	103575070	G	A	-1.6312	ENSG00000166166	TRMT61A	14	103999465	26	20880	0.102848	0.999958	1	5	A	G
rs2274685	14	103575070	G	A	1.5916	ENSG00000196663	TECPR2	14	102899059	25	20666	0.11152	0.999984	1	5	A	G
rs2274685	14	103575070	G	A	-1.5303	ENSG00000089902	RCOR1	14	103127955	13	13099	0.125918	1	1	5	A	G
rs2274685	14	103575070	G	A	1.4975	ENSG00000260285	RP11-600F24.7	14	103993378	10	4338	0.134289	1	1	5	A	G
rs2274685	14	103575070	G	A	-1.4557	ENSG00000100711	ZFYVE21	14	104191036	25	20666	0.145448	0.999948	1	5	A	G
rs2274685	14	103575070	G	A	1.3234	ENSG00000258534	CTD-2134A5.4	14	104333575	9	3830	0.185702	0.999849	1	5	A	G
rs2274685	14	103575070	G	A	1.2719	ENSG00000088808	PPP1R13B	14	104257008	25	20131	0.203444	0.99986	1	5	A	G
rs2274685	14	103575070	G	A	-1.2501	ENSG00000075413	MARK3	14	103910948	26	20880	0.211227	0.99986	1	5	A	G
rs2274685	14	103575070	G	A	1.1847	ENSG00000126215	XRCC3	14	104172893	26	20880	0.236176	0.999865	1	5	A	G
rs2274685	14	103575070	G	A	-0.9759	ENSG00000080823	MOK	14	102731187	24	14886	0.329064	0.999901	1	5	A	G
rs2274685	14	103575070	G	A	-0.9549	ENSG00000259374	RP11-736N17.4	14	103607154	9	3830	0.339578	0.999901	1	5	A	G
rs2274685	14	103575070	G	A	0.9376	ENSG00000270108	RP11-73M18.6	14	104154188	10	4338	0.34845	0.999912	1	5	A	G
rs2274685	14	103575070	G	A	0.9055	ENSG00000080824	HSP90AA1	14	102576555	13	13099	0.365254	0.999917	1	5	A	G
rs2274685	14	103575070	G	A	-0.7608	ENSG00000269940	RP11-73M18.7	14	104161202	10	4338	0.446777	0.999969	1	5	A	G
rs2274685	14	103575070	G	A	-0.6435	ENSG00000100865	CINP	14	102819104	26	20880	0.519835	0.999984	1	5	A	G
rs2274685	14	103575070	G	A	0.5976	ENSG00000269963	RP11-73M18.9	14	104180245	10	4338	0.550107	0.99999	1	5	A	G
rs2274685	14	103575070	G	A	-0.5834	ENSG00000166126	AMN	14	103394463	25	20666	0.559489	0.99999	1	5	A	G
rs2274685	14	103575070	G	A	0.5446	ENSG00000140153	WDR20	14	102648512	25	20666	0.586166	0.999995	1	5	A	G
rs2274685	14	103575070	G	A	0.5301	ENSG00000022976	ZNF839	14	102796379	26	20880	0.596112	0.999995	1	5	A	G
rs2274685	14	103575070	G	A	0.4131	ENSG00000166170	BAG5	14	104026024	25	20131	0.679607	0.999995	1	5	A	G
rs2274685	14	103575070	G	A	-0.272	ENSG00000166165	CKB	14	103987722	26	20880	0.785468	0.999995	1	5	A	G
rs2274685	14	103575070	G	A	-0.2678	ENSG00000259775	RP11-45P15.4	14	103798357	10	4338	0.788853	0.999995	1	5	A	G
rs2274685	14	103575070	G	A	-0.2628	ENSG00000156414	TDRD9	14	104456901	26	20880	0.792705	0.999995	1	5	A	G
rs2274685	14	103575070	G	A	-0.2169	ENSG00000256053	APOPT1	14	104051579	23	14378	0.828208	0.999995	1	5	A	G
rs2274685	14	103575070	G	A	-0.1714	ENSG00000156411	C14orf2	14	104386615	26	20880	0.863752	0.999995	1	5	A	G
rs2274685	14	103575070	G	A	-0.0887	ENSG00000269958	RP11-73M18.8	14	104163095	10	4338	0.929241	0.999995	1	5	A	G
rs2274685	14	103575070	G	A	0.0257	ENSG00000269910	RP11-73M18.10	14	104161120	9	3830	0.979576	0.999995	1	5	A	G
rs2274685	14	103575070	G	A	-0.0053	ENSG00000126214	KLC1	14	104098060	26	20880	0.995691	0.999995	1	5	A	G
rs340005	15	60878030	G	A	-8.8657	ENSG00000128915	NARG2	15	60741583	34	26272	7.6093e-19	0	9.6898e-11	6	G	A
rs340005	15	60878030	G	A	1.694	ENSG00000069667	RORA	15	61151000	33	31248	0.0902653	0.999912	1	6	G	A
rs340005	15	60878030	G	A	1.1652	ENSG00000140307	GTF2A2	15	59940000	16	14255	0.243938	0.99987	1	6	G	A
rs340005	15	60878030	G	A	1.0475	ENSG00000182718	ANXA2	15	60667207	36	31561	0.294823	0.999896	1	6	G	A
rs340005	15	60878030	G	A	-0.9371	ENSG00000140299	BNIP2	15	59966539	36	31561	0.348759	0.999912	1	6	G	A
rs340005	15	60878030	G	A	0.5221	ENSG00000259657	RP11-361D15.1	15	59969238	11	4669	0.601531	0.999995	1	6	G	A
rs340005	15	60878030	G	A	0.2959	ENSG00000245534	RP11-219B17.1	15	60847106	13	5494	0.76723	0.999995	1	6	G	A
rs340005	15	60878030	G	A	-0.1903	ENSG00000234797	RPS3AP6	15	60060945	13	5494	0.849152	0.999995	1	6	G	A
rs17616063	16	51436882	G	A	2.3886	ENSG00000167207	NOD2	16	50747251	29	27131	0.0169127	0.999371	1	7	G	A
rs17616063	16	51436882	G	A	-1.569	ENSG00000083799	CYLD	16	50805903	28	26917	0.116695	0.99999	1	7	G	A
rs17616063	16	51436882	G	A	-1.5502	ENSG00000261644	RP11-327F22.2	16	50772125	13	5502	0.121094	1	1	7	G	A
rs17616063	16	51436882	G	A	-1.1245	ENSG00000270120	RP11-327F22.6	16	50747127	13	5502	0.260843	0.999891	1	7	G	A
rs17616063	16	51436882	G	A	1.1102	ENSG00000224578	CTD-2119F7.2	16	51680355	13	5502	0.266913	0.999891	1	7	G	A
rs17616063	16	51436882	G	A	-0.9196	ENSG00000140807	NKD1	16	50626444	29	27131	0.357782	0.999912	1	7	G	A
rs17616063	16	51436882	G	A	-0.8794	ENSG00000260929	RP11-327F22.1	16	50775773	18	9952	0.379184	0.999922	1	7	G	A
rs17616063	16	51436882	G	A	-0.6698	ENSG00000261685	RP11-401P9.4	16	50681440	13	5502	0.503113	0.999979	1	7	G	A
rs17616063	16	51436882	G	A	0.5666	ENSG00000260249	RP11-401P9.5	16	50702836	13	5502	0.57085	0.999995	1	7	G	A
rs17616063	16	51436882	G	A	-0.5148	ENSG00000167208	SNX20	16	50707737	28	27072	0.606833	0.999995	1	7	G	A
rs1800961	20	43042364	T	C	4.9011	ENSG00000132823	C20orf111	20	42832283	30	24624	9.535e-07	0.00276091	1	8	C	T
rs1800961	20	43042364	T	C	4.1875	ENSG00000223891	RP5-995J12.2	20	42847133	13	5502	2.8217e-05	0.0676125	1	8	C	T
rs1800961	20	43042364	T	C	2.1166	ENSG00000204070	SYS1	20	43998007	33	30662	0.0342938	0.999828	1	8	C	T
rs1800961	20	43042364	T	C	-2.0803	ENSG00000101104	PABPC1L	20	43563189	22	20100	0.0374889	0.999865	1	8	C	T
rs1800961	20	43042364	T	C	1.9888	ENSG00000124251	TP53TG5	20	44019527	30	28897	0.0467233	0.999938	1	8	C	T
rs1800961	20	43042364	T	C	-1.7068	ENSG00000185513	L3MBTL1	20	42157955	31	25373	0.087822	0.999896	1	8	C	T
rs1800961	20	43042364	T	C	1.6898	ENSG00000168734	PKIG	20	43206657	33	30662	0.0910662	0.999912	1	8	C	T
rs1800961	20	43042364	T	C	1.4392	ENSG00000124145	SDC4	20	43965496	32	30448	0.150094	0.999906	1	8	C	T
rs1800961	20	43042364	T	C	1.2518	ENSG00000124107	SLPI	20	43882042	32	30448	0.210716	0.99986	1	8	C	T
rs1800961	20	43042364	T	C	1.2425	ENSG00000101052	IFT52	20	42247753	16	14263	0.214089	0.99986	1	8	C	T
rs1800961	20	43042364	T	C	1.216	ENSG00000124102	PI3	20	43804351	33	30662	0.223985	0.999865	1	8	C	T
rs1800961	20	43042364	T	C	1.1382	ENSG00000196839	ADA	20	43264518	16	14263	0.25512	0.999881	1	8	C	T
rs1800961	20	43042364	T	C	-1.063	ENSG00000226243	RPL37AP1	20	43095343	12	5164	0.287782	0.999896	1	8	C	T
rs1800961	20	43042364	T	C	-1.0541	ENSG00000132832	RP11-445H22.3	20	43304914	13	5502	0.291791	0.999896	1	8	C	T
rs1800961	20	43042364	T	C	0.9983	ENSG00000124191	TOX2	20	42620874	31	25373	0.318182	0.999901	1	8	C	T
rs1800961	20	43042364	T	C	0.897	ENSG00000197296	FITM2	20	42935643	31	25373	0.369826	0.999922	1	8	C	T
rs1800961	20	43042364	T	C	0.8277	ENSG00000025772	TOMM34	20	43579949	33	30662	0.407897	0.999953	1	8	C	T
rs1800961	20	43042364	T	C	-0.7634	ENSG00000101109	STK4	20	43651857	32	29913	0.445225	0.999969	1	8	C	T
rs1800961	20	43042364	T	C	-0.638	ENSG00000124120	TTPAL	20	43113885	33	30662	0.523343	0.999984	1	8	C	T
rs1800961	20	43042364	T	C	0.5693	ENSG00000101049	SGK2	20	42202242	30	29623	0.56922	0.999995	1	8	C	T
rs1800961	20	43042364	T	C	-0.5597	ENSG00000132824	SERINC3	20	43137806	33	30662	0.575616	0.999995	1	8	C	T
rs1800961	20	43042364	T	C	0.4654	ENSG00000124134	KCNS1	20	43725352	33	30662	0.641788	0.999995	1	8	C	T
rs1800961	20	43042364	T	C	0.3184	ENSG00000124193	SRSF6	20	42089406	32	25587	0.750182	0.999995	1	8	C	T
rs1800961	20	43042364	T	C	0.2022	ENSG00000124233	SEMG1	20	43837025	32	30448	0.839917	0.999995	1	8	C	T
rs1800961	20	43042364	T	C	0.1913	ENSG00000166913	YWHAB	20	43525745	32	30448	0.848369	0.999995	1	8	C	T
rs1800961	20	43042364	T	C	0.1868	ENSG00000101057	MYBL2	20	42320445	33	30662	0.851974	0.999995	1	8	C	T
rs1800961	20	43042364	T	C	-0.0627	ENSG00000244274	DBNDD2	20	44036973	30	30448	0.949926	0.999995	1	8	C	T
rs1800961	20	43042364	T	C	-0.0169	ENSG00000124196	GTSF1L	20	42355221	31	29690	0.986437	0.999995	1	8	C	T
rs5992134	22	18433994	T	G	5.4655	ENSG00000243156	MICAL3	22	18388870	32	26176	4.6134e-08	0.000152265	1	9	T	G
rs5992134	22	18433994	T	G	2.408	ENSG00000015475	BID	22	18237221	35	31350	0.0160314	0.999293	1	9	T	G
rs5992134	22	18433994	T	G	2.169	ENSG00000225335	XXbac-B476C20.9	22	18559928	13	5497	0.0300675	0.999745	1	9	T	G
rs5992134	22	18433994	T	G	-2.0259	ENSG00000100084	HIRA	22	19376722	36	31564	0.0427853	0.999891	1	9	T	G
rs5992134	22	18433994	T	G	1.9559	ENSG00000183307	CECR6	22	17599723	36	31564	0.0504652	0.999974	1	9	T	G
rs5992134	22	18433994	T	G	1.9554	ENSG00000099968	BCL2L13	22	18162504	35	31350	0.0505123	0.999974	1	9	T	G
rs5992134	22	18433994	T	G	-1.9412	ENSG00000237517	DGCR5	22	18988391	32	24848	0.052234	0.999943	1	9	T	G
rs5992134	22	18433994	T	G	1.688	ENSG00000182902	SLC25A18	22	18058393	35	31056	0.0914112	0.999912	1	9	T	G
rs5992134	22	18433994	T	G	1.665	ENSG00000269220	LINC00528	22	18261167	23	17256	0.0958729	0.999922	1	9	T	G
rs5992134	22	18433994	T	G	-1.5131	ENSG00000093072	CECR1	22	17681536	35	31180	0.13028	1	1	9	T	G
rs5992134	22	18433994	T	G	-1.3444	ENSG00000070371	CLTCL1	22	19223112	36	31564	0.178819	0.999896	1	9	T	G
rs5992134	22	18433994	T	G	1.3291	ENSG00000069998	CECR5	22	17632289	36	31564	0.183782	0.999901	1	9	T	G
rs5992134	22	18433994	T	G	1.2891	ENSG00000223461	AC004471.9	22	19110529	10	4164	0.197329	0.999855	1	9	T	G
rs5992134	22	18433994	T	G	1.2201	ENSG00000237438	CECR7	22	17528571	14	6416	0.222389	0.999865	1	9	T	G
rs5992134	22	18433994	T	G	1.203	ENSG00000197421	GGT3P	22	18796045	10	4164	0.228976	0.999865	1	9	T	G
rs5992134	22	18433994	T	G	-0.9487	ENSG00000231086	TSSK1A	22	19112775	10	4339	0.342824	0.999912	1	9	T	G
rs5992134	22	18433994	T	G	0.9442	ENSG00000099954	CECR2	22	17937341	32	30332	0.345067	0.999912	1	9	T	G
rs5992134	22	18433994	T	G	0.8825	ENSG00000215568	GAB4	22	17465969	11	6931	0.377452	0.999922	1	9	T	G
rs5992134	22	18433994	T	G	0.8516	ENSG00000100075	SLC25A1	22	19164719	36	31564	0.394436	0.999932	1	9	T	G
rs5992134	22	18433994	T	G	0.851	ENSG00000183628	DGCR6	22	18897646	33	23508	0.394769	0.999932	1	9	T	G
rs5992134	22	18433994	T	G	-0.8246	ENSG00000269774	AC005399.1	22	17691073	9	3831	0.409599	0.999953	1	9	T	G
rs5992134	22	18433994	T	G	-0.8156	ENSG00000131100	ATP6V1E1	22	18093243	36	31564	0.414729	0.999953	1	9	T	G
rs5992134	22	18433994	T	G	-0.7451	ENSG00000242259	C22orf39	22	19387323	36	31564	0.456272	0.999969	1	9	T	G
rs5992134	22	18433994	T	G	-0.7153	ENSG00000184979	USP18	22	18646415	25	18234	0.474485	0.999974	1	9	T	G
rs5992134	22	18433994	T	G	0.7029	ENSG00000177663	IL17RA	22	17581213	36	31564	0.482056	0.999979	1	9	T	G
rs5992134	22	18433994	T	G	-0.6953	ENSG00000241527	CA15P1	22	19020577	13	5497	0.48693	0.999979	1	9	T	G
rs5992134	22	18433994	T	G	0.6783	ENSG00000235328	AC006946.12	22	17574665	12	4989	0.497518	0.999979	1	9	T	G
rs5992134	22	18433994	T	G	0.6259	ENSG00000070413	DGCR2	22	19066881	36	31564	0.531315	0.999984	1	9	T	G
rs5992134	22	18433994	T	G	0.5977	ENSG00000235478	AC006946.15	22	17607735	19	10097	0.549973	0.99999	1	9	T	G
rs5992134	22	18433994	T	G	-0.4932	ENSG00000215193	PEX26	22	18587297	33	31251	0.622013	0.999995	1	9	T	G
rs5992134	22	18433994	T	G	-0.365	ENSG00000203416	FAM32B	22	17694831	9	3831	0.715111	0.999995	1	9	T	G
rs5992134	22	18433994	T	G	0.3406	ENSG00000225225	ARL2BPP10	22	18585819	9	3831	0.733254	0.999995	1	9	T	G
rs5992134	22	18433994	T	G	0.2902	ENSG00000260924	AC004463.6	22	19159626	31	27565	0.771663	0.999995	1	9	T	G
rs5992134	22	18433994	T	G	0.1144	ENSG00000185608	MRPL40	22	19421511	36	31564	0.908762	0.999995	1	9	T	G
rs5992134	22	18433994	T	G	0.0737	ENSG00000183785	TUBA8	22	18603797	36	31564	0.94117	0.999995	1	9	T	G
rs5992134	22	18433994	T	G	-0.0709	ENSG00000100056	DGCR14	22	19124994	34	26275	0.943557	0.999995	1	9	T	G
rs5992134	22	18433994	T	G	-0.0312	ENSG00000235617	XXbac-B476C20.10	22	18584516	10	4339	0.97527	0.999995	1	9	T	G

## Sheet: Table S6
Table S6: Cis-eQTL association signals of trans-pQTLs from GTEx consortium.
Gene	GenomicLocus	variant_id	tss_distance	ma_samples	pval_nominal	slope	slope_se	ENSGid	rsID	tissue
TRIB1	2	8_126482077_A_G_b37	39514	60	0.028922	0.257483	0.115168	ENSG00000173334	rs2954021	Minor_Salivary_Gland
TRIB1	2	8_126482077_A_G_b37	39514	53	0.0342577	0.218414	0.100735	ENSG00000173334	rs2954021	Brain_Substantia_nigra
TRIB1	2	8_126482077_A_G_b37	39514	148	0.0562191	0.0779661	0.0405485	ENSG00000173334	rs2954021	Colon_Sigmoid
TRIB1	2	8_126482077_A_G_b37	39514	83	0.0825914	0.101493	0.0578517	ENSG00000173334	rs2954021	Cells_EBV-transformed_lymphocytes
TRIB1	2	8_126482077_A_G_b37	39514	108	0.0831304	0.106614	0.0610004	ENSG00000173334	rs2954021	Brain_Cerebellum
TRIB1	2	8_126482077_A_G_b37	39514	97	0.0888877	-0.0873693	0.0509448	ENSG00000173334	rs2954021	Brain_Caudate_basal_ganglia
TRIB1	2	8_126482077_A_G_b37	39514	130	0.104137	0.106117	0.0648674	ENSG00000173334	rs2954021	Adrenal_Gland
TRIB1	2	8_126482077_A_G_b37	39514	112	0.128042	0.102368	0.0667839	ENSG00000173334	rs2954021	Liver
TRIB1	2	8_126482077_A_G_b37	39514	293	0.150223	0.0672665	0.0466502	ENSG00000173334	rs2954021	Skin_Sun_Exposed_Lower_leg
TRIB1	2	8_126482077_A_G_b37	39514	62	0.182384	-0.136607	0.101368	ENSG00000173334	rs2954021	Brain_Amygdala
TRIB1	2	8_126482077_A_G_b37	39514	159	0.191677	-0.0567839	0.043335	ENSG00000173334	rs2954021	Testis
TRIB1	2	8_126482077_A_G_b37	39514	93	0.201616	-0.0917038	0.0713846	ENSG00000173334	rs2954021	Prostate
TRIB1	2	8_126482077_A_G_b37	39514	88	0.219262	-0.0944386	0.0763913	ENSG00000173334	rs2954021	Small_Intestine_Terminal_Ileum
TRIB1	2	8_126482077_A_G_b37	39514	156	0.240223	0.0632672	0.0536885	ENSG00000173334	rs2954021	Esophagus_Gastroesophageal_Junction
TRIB1	2	8_126482077_A_G_b37	39514	161	0.259754	0.0771867	0.0682778	ENSG00000173334	rs2954021	Pancreas
TRIB1	2	8_126482077_A_G_b37	39514	107	0.26396	0.0790451	0.0704398	ENSG00000173334	rs2954021	Spleen
TRIB1	2	8_126482077_A_G_b37	39514	220	0.275155	-0.0361626	0.033065	ENSG00000173334	rs2954021	Cells_Transformed_fibroblasts
TRIB1	2	8_126482077_A_G_b37	39514	81	0.292971	-0.0638357	0.0603346	ENSG00000173334	rs2954021	Brain_Anterior_cingulate_cortex_BA24
TRIB1	2	8_126482077_A_G_b37	39514	81	0.311588	-0.0895357	0.0879802	ENSG00000173334	rs2954021	Brain_Hippocampus
TRIB1	2	8_126482077_A_G_b37	39514	77	0.312582	-0.104985	0.103354	ENSG00000173334	rs2954021	Brain_Hypothalamus
TRIB1	2	8_126482077_A_G_b37	39514	243	0.357816	0.0316495	0.0343645	ENSG00000173334	rs2954021	Esophagus_Mucosa
TRIB1	2	8_126482077_A_G_b37	39514	287	0.391387	-0.0333217	0.0388263	ENSG00000173334	rs2954021	Thyroid
TRIB1	2	8_126482077_A_G_b37	39514	77	0.391678	-0.0468538	0.0544324	ENSG00000173334	rs2954021	Brain_Putamen_basal_ganglia
TRIB1	2	8_126482077_A_G_b37	39514	94	0.392	-0.052877	0.0615378	ENSG00000173334	rs2954021	Brain_Cortex
TRIB1	2	8_126482077_A_G_b37	39514	350	0.401723	0.0273268	0.0325555	ENSG00000173334	rs2954021	Muscle_Skeletal
TRIB1	2	8_126482077_A_G_b37	39514	182	0.404354	-0.029313	0.0350837	ENSG00000173334	rs2954021	Artery_Aorta
TRIB1	2	8_126482077_A_G_b37	39514	199	0.459083	0.0302998	0.040854	ENSG00000173334	rs2954021	Heart_Left_Ventricle
TRIB1	2	8_126482077_A_G_b37	39514	86	0.517851	-0.051785	0.0797968	ENSG00000173334	rs2954021	Ovary
TRIB1	2	8_126482077_A_G_b37	39514	56	0.613795	0.0632758	0.124738	ENSG00000173334	rs2954021	Brain_Spinal_cord_cervical_c-1
TRIB1	2	8_126482077_A_G_b37	39514	83	0.645553	-0.0330528	0.0716355	ENSG00000173334	rs2954021	Brain_Frontal_Cortex_BA9
TRIB1	2	8_126482077_A_G_b37	39514	268	0.670723	0.010719	0.0251872	ENSG00000173334	rs2954021	Whole_Blood
TRIB1	2	8_126482077_A_G_b37	39514	74	0.724453	-0.0431333	0.121924	ENSG00000173334	rs2954021	Uterus
TRIB1	2	8_126482077_A_G_b37	39514	248	0.76676	-0.0132668	0.0446842	ENSG00000173334	rs2954021	Skin_Not_Sun_Exposed_Suprapubic
TRIB1	2	8_126482077_A_G_b37	39514	172	0.769133	0.0170635	0.0580569	ENSG00000173334	rs2954021	Breast_Mammary_Tissue
TRIB1	2	8_126482077_A_G_b37	39514	109	0.776575	-0.0195458	0.0687206	ENSG00000173334	rs2954021	Pituitary
TRIB1	2	8_126482077_A_G_b37	39514	245	0.822084	0.00974883	0.0433155	ENSG00000173334	rs2954021	Nerve_Tibial
TRIB1	2	8_126482077_A_G_b37	39514	232	0.857885	-0.00542877	0.030287	ENSG00000173334	rs2954021	Adipose_Visceral_Omentum
TRIB1	2	8_126482077_A_G_b37	39514	274	0.863957	-0.00525451	0.0306424	ENSG00000173334	rs2954021	Lung
TRIB1	2	8_126482077_A_G_b37	39514	92	0.877727	0.00933597	0.0605381	ENSG00000173334	rs2954021	Brain_Nucleus_accumbens_basal_ganglia
TRIB1	2	8_126482077_A_G_b37	39514	162	0.884405	-0.00671332	0.0461164	ENSG00000173334	rs2954021	Stomach
TRIB1	2	8_126482077_A_G_b37	39514	90	0.888073	0.0130712	0.0926433	ENSG00000173334	rs2954021	Brain_Cerebellar_Hemisphere
TRIB1	2	8_126482077_A_G_b37	39514	272	0.904744	0.00521748	0.0435639	ENSG00000173334	rs2954021	Adipose_Subcutaneous
TRIB1	2	8_126482077_A_G_b37	39514	110	0.913023	0.00567537	0.0518452	ENSG00000173334	rs2954021	Artery_Coronary
TRIB1	2	8_126482077_A_G_b37	39514	196	0.928402	-0.00384344	0.0427225	ENSG00000173334	rs2954021	Heart_Atrial_Appendage
TRIB1	2	8_126482077_A_G_b37	39514	75	0.953356	0.00597181	0.101789	ENSG00000173334	rs2954021	Vagina
TRIB1	2	8_126482077_A_G_b37	39514	273	0.97589	-0.00122482	0.0404951	ENSG00000173334	rs2954021	Artery_Tibial
TRIB1	2	8_126482077_A_G_b37	39514	179	0.981884	0.000883795	0.0388751	ENSG00000173334	rs2954021	Colon_Transverse
TRIB1	2	8_126482077_A_G_b37	39514	232	0.982933	-0.000806367	0.0376612	ENSG00000173334	rs2954021	Esophagus_Muscularis
SQLE	2	8_126482077_A_G_b37	471338	248	0.00831084	-0.108026	0.0406438	ENSG00000104549	rs2954021	Skin_Not_Sun_Exposed_Suprapubic
SQLE	2	8_126482077_A_G_b37	471338	81	0.045495	0.11215	0.0552862	ENSG00000104549	rs2954021	Brain_Hippocampus
SQLE	2	8_126482077_A_G_b37	471338	243	0.0472689	-0.0590657	0.0296465	ENSG00000104549	rs2954021	Esophagus_Mucosa
SQLE	2	8_126482077_A_G_b37	471338	53	0.0572801	-0.193706	0.0998621	ENSG00000104549	rs2954021	Brain_Substantia_nigra
SQLE	2	8_126482077_A_G_b37	471338	86	0.187225	-0.0885772	0.0667033	ENSG00000104549	rs2954021	Ovary
SQLE	2	8_126482077_A_G_b37	471338	293	0.196508	-0.0398139	0.0307668	ENSG00000104549	rs2954021	Skin_Sun_Exposed_Lower_leg
SQLE	2	8_126482077_A_G_b37	471338	179	0.216384	0.0521283	0.0420406	ENSG00000104549	rs2954021	Colon_Transverse
SQLE	2	8_126482077_A_G_b37	471338	172	0.23804	-0.0626892	0.0529713	ENSG00000104549	rs2954021	Breast_Mammary_Tissue
SQLE	2	8_126482077_A_G_b37	471338	81	0.257923	-0.0957495	0.0840812	ENSG00000104549	rs2954021	Brain_Anterior_cingulate_cortex_BA24
SQLE	2	8_126482077_A_G_b37	471338	110	0.259729	-0.0852574	0.0752743	ENSG00000104549	rs2954021	Artery_Coronary
SQLE	2	8_126482077_A_G_b37	471338	148	0.302414	-0.0582939	0.0563506	ENSG00000104549	rs2954021	Colon_Sigmoid
SQLE	2	8_126482077_A_G_b37	471338	60	0.382294	-0.0760211	0.0864041	ENSG00000104549	rs2954021	Minor_Salivary_Gland
SQLE	2	8_126482077_A_G_b37	471338	232	0.385488	-0.043689	0.0502584	ENSG00000104549	rs2954021	Adipose_Visceral_Omentum
SQLE	2	8_126482077_A_G_b37	471338	108	0.417745	0.0671227	0.0825396	ENSG00000104549	rs2954021	Brain_Cerebellum
SQLE	2	8_126482077_A_G_b37	471338	156	0.433175	-0.0508281	0.0647021	ENSG00000104549	rs2954021	Esophagus_Gastroesophageal_Junction
SQLE	2	8_126482077_A_G_b37	471338	274	0.457636	-0.0211397	0.0284266	ENSG00000104549	rs2954021	Lung
SQLE	2	8_126482077_A_G_b37	471338	94	0.50778	-0.0480129	0.0722657	ENSG00000104549	rs2954021	Brain_Cortex
SQLE	2	8_126482077_A_G_b37	471338	350	0.510806	-0.0283618	0.0430939	ENSG00000104549	rs2954021	Muscle_Skeletal
SQLE	2	8_126482077_A_G_b37	471338	109	0.52021	-0.0401363	0.0622346	ENSG00000104549	rs2954021	Pituitary
SQLE	2	8_126482077_A_G_b37	471338	83	0.568428	-0.0506554	0.0885023	ENSG00000104549	rs2954021	Cells_EBV-transformed_lymphocytes
SQLE	2	8_126482077_A_G_b37	471338	196	0.603401	-0.0349291	0.0671332	ENSG00000104549	rs2954021	Heart_Atrial_Appendage
SQLE	2	8_126482077_A_G_b37	471338	159	0.621192	-0.0237202	0.0479217	ENSG00000104549	rs2954021	Testis
SQLE	2	8_126482077_A_G_b37	471338	93	0.62274	0.0294388	0.0596697	ENSG00000104549	rs2954021	Prostate
SQLE	2	8_126482077_A_G_b37	471338	162	0.628964	0.024392	0.0504039	ENSG00000104549	rs2954021	Stomach
SQLE	2	8_126482077_A_G_b37	471338	97	0.657153	-0.021655	0.0486698	ENSG00000104549	rs2954021	Brain_Caudate_basal_ganglia
SQLE	2	8_126482077_A_G_b37	471338	88	0.672666	-0.0308329	0.0727638	ENSG00000104549	rs2954021	Small_Intestine_Terminal_Ileum
SQLE	2	8_126482077_A_G_b37	471338	77	0.681524	-0.0453701	0.11018	ENSG00000104549	rs2954021	Brain_Hypothalamus
SQLE	2	8_126482077_A_G_b37	471338	273	0.687332	-0.0180311	0.0447598	ENSG00000104549	rs2954021	Artery_Tibial
SQLE	2	8_126482077_A_G_b37	471338	112	0.706162	-0.0361154	0.0955571	ENSG00000104549	rs2954021	Liver
SQLE	2	8_126482077_A_G_b37	471338	199	0.719763	0.0165698	0.046125	ENSG00000104549	rs2954021	Heart_Left_Ventricle
SQLE	2	8_126482077_A_G_b37	471338	130	0.734496	0.0193488	0.0569357	ENSG00000104549	rs2954021	Adrenal_Gland
SQLE	2	8_126482077_A_G_b37	471338	245	0.752134	-0.0133124	0.0421117	ENSG00000104549	rs2954021	Nerve_Tibial
SQLE	2	8_126482077_A_G_b37	471338	56	0.753056	0.0289945	0.0917448	ENSG00000104549	rs2954021	Brain_Spinal_cord_cervical_c-1
SQLE	2	8_126482077_A_G_b37	471338	83	0.755027	-0.0266469	0.0851582	ENSG00000104549	rs2954021	Brain_Frontal_Cortex_BA9
SQLE	2	8_126482077_A_G_b37	471338	74	0.773419	-0.0267082	0.0924499	ENSG00000104549	rs2954021	Uterus
SQLE	2	8_126482077_A_G_b37	471338	272	0.818401	-0.00936174	0.0407399	ENSG00000104549	rs2954021	Adipose_Subcutaneous
SQLE	2	8_126482077_A_G_b37	471338	287	0.824447	0.00915126	0.041221	ENSG00000104549	rs2954021	Thyroid
SQLE	2	8_126482077_A_G_b37	471338	268	0.868292	-0.00881919	0.0531373	ENSG00000104549	rs2954021	Whole_Blood
SQLE	2	8_126482077_A_G_b37	471338	75	0.875803	0.0105663	0.0674006	ENSG00000104549	rs2954021	Vagina
SQLE	2	8_126482077_A_G_b37	471338	90	0.879224	-0.017185	0.112813	ENSG00000104549	rs2954021	Brain_Cerebellar_Hemisphere
SQLE	2	8_126482077_A_G_b37	471338	107	0.892597	-0.0130587	0.0965189	ENSG00000104549	rs2954021	Spleen
SQLE	2	8_126482077_A_G_b37	471338	77	0.893968	0.00755837	0.0565466	ENSG00000104549	rs2954021	Brain_Putamen_basal_ganglia
SQLE	2	8_126482077_A_G_b37	471338	232	0.927181	0.00454328	0.049668	ENSG00000104549	rs2954021	Esophagus_Muscularis
SQLE	2	8_126482077_A_G_b37	471338	182	0.936946	-0.00385722	0.0487012	ENSG00000104549	rs2954021	Artery_Aorta
SQLE	2	8_126482077_A_G_b37	471338	92	0.952006	0.00385433	0.0638897	ENSG00000104549	rs2954021	Brain_Nucleus_accumbens_basal_ganglia
SQLE	2	8_126482077_A_G_b37	471338	62	0.970258	-0.00316587	0.0845883	ENSG00000104549	rs2954021	Brain_Amygdala
SQLE	2	8_126482077_A_G_b37	471338	220	0.970415	0.00115759	0.0311806	ENSG00000104549	rs2954021	Cells_Transformed_fibroblasts
SQLE	2	8_126482077_A_G_b37	471338	161	0.998638	-0.000102561	0.0599915	ENSG00000104549	rs2954021	Pancreas
MTSS1	2	8_126482077_A_G_b37	741347	83	0.00517034	0.235256	0.0822047	ENSG00000170873	rs2954021	Brain_Frontal_Cortex_BA9
MTSS1	2	8_126482077_A_G_b37	741347	86	0.0335592	-0.1373	0.0637109	ENSG00000170873	rs2954021	Ovary
MTSS1	2	8_126482077_A_G_b37	741347	220	0.0346519	-0.0803731	0.0378387	ENSG00000170873	rs2954021	Cells_Transformed_fibroblasts
MTSS1	2	8_126482077_A_G_b37	741347	75	0.0827973	0.132499	0.0754708	ENSG00000170873	rs2954021	Vagina
MTSS1	2	8_126482077_A_G_b37	741347	161	0.107872	0.0902573	0.0558612	ENSG00000170873	rs2954021	Pancreas
MTSS1	2	8_126482077_A_G_b37	741347	172	0.120248	0.0631026	0.0404393	ENSG00000170873	rs2954021	Breast_Mammary_Tissue
MTSS1	2	8_126482077_A_G_b37	741347	243	0.199635	-0.0471707	0.0366941	ENSG00000170873	rs2954021	Esophagus_Mucosa
MTSS1	2	8_126482077_A_G_b37	741347	77	0.293652	-0.0736159	0.0696868	ENSG00000170873	rs2954021	Brain_Putamen_basal_ganglia
MTSS1	2	8_126482077_A_G_b37	741347	93	0.29756	0.0942738	0.0900729	ENSG00000170873	rs2954021	Prostate
MTSS1	2	8_126482077_A_G_b37	741347	245	0.303108	-0.0366828	0.0355592	ENSG00000170873	rs2954021	Nerve_Tibial
MTSS1	2	8_126482077_A_G_b37	741347	88	0.306597	0.0742453	0.0722481	ENSG00000170873	rs2954021	Small_Intestine_Terminal_Ileum
MTSS1	2	8_126482077_A_G_b37	741347	162	0.33346	0.0550677	0.0567993	ENSG00000170873	rs2954021	Stomach
MTSS1	2	8_126482077_A_G_b37	741347	350	0.336272	0.0382529	0.0397371	ENSG00000170873	rs2954021	Muscle_Skeletal
MTSS1	2	8_126482077_A_G_b37	741347	272	0.339251	-0.0282782	0.0295462	ENSG00000170873	rs2954021	Adipose_Subcutaneous
MTSS1	2	8_126482077_A_G_b37	741347	56	0.34529	0.056018	0.058896	ENSG00000170873	rs2954021	Brain_Spinal_cord_cervical_c-1
MTSS1	2	8_126482077_A_G_b37	741347	159	0.349488	-0.0555252	0.0592003	ENSG00000170873	rs2954021	Testis
MTSS1	2	8_126482077_A_G_b37	741347	94	0.408452	-0.0629022	0.0758147	ENSG00000170873	rs2954021	Brain_Cortex
MTSS1	2	8_126482077_A_G_b37	741347	97	0.443562	-0.0574384	0.0747223	ENSG00000170873	rs2954021	Brain_Caudate_basal_ganglia
MTSS1	2	8_126482077_A_G_b37	741347	179	0.445866	0.0361844	0.047376	ENSG00000170873	rs2954021	Colon_Transverse
MTSS1	2	8_126482077_A_G_b37	741347	130	0.461837	0.045884	0.0621831	ENSG00000170873	rs2954021	Adrenal_Gland
MTSS1	2	8_126482077_A_G_b37	741347	232	0.472436	-0.0399752	0.0555545	ENSG00000170873	rs2954021	Adipose_Visceral_Omentum
MTSS1	2	8_126482077_A_G_b37	741347	107	0.476661	0.0495622	0.0694293	ENSG00000170873	rs2954021	Spleen
MTSS1	2	8_126482077_A_G_b37	741347	232	0.487497	0.0321354	0.0462242	ENSG00000170873	rs2954021	Esophagus_Muscularis
MTSS1	2	8_126482077_A_G_b37	741347	90	0.490093	0.0521588	0.0753042	ENSG00000170873	rs2954021	Brain_Cerebellar_Hemisphere
MTSS1	2	8_126482077_A_G_b37	741347	77	0.592525	0.041885	0.077971	ENSG00000170873	rs2954021	Brain_Hypothalamus
MTSS1	2	8_126482077_A_G_b37	741347	268	0.598647	0.0145478	0.0276099	ENSG00000170873	rs2954021	Whole_Blood
MTSS1	2	8_126482077_A_G_b37	741347	81	0.608988	-0.0293886	0.0572502	ENSG00000170873	rs2954021	Brain_Hippocampus
MTSS1	2	8_126482077_A_G_b37	741347	53	0.619902	0.0373667	0.0749337	ENSG00000170873	rs2954021	Brain_Substantia_nigra
MTSS1	2	8_126482077_A_G_b37	741347	74	0.628214	-0.048695	0.100167	ENSG00000170873	rs2954021	Uterus
MTSS1	2	8_126482077_A_G_b37	741347	148	0.632587	0.0285043	0.0595112	ENSG00000170873	rs2954021	Colon_Sigmoid
MTSS1	2	8_126482077_A_G_b37	741347	248	0.638405	-0.02144	0.0455745	ENSG00000170873	rs2954021	Skin_Not_Sun_Exposed_Suprapubic
MTSS1	2	8_126482077_A_G_b37	741347	293	0.649993	-0.0182389	0.0401592	ENSG00000170873	rs2954021	Skin_Sun_Exposed_Lower_leg
MTSS1	2	8_126482077_A_G_b37	741347	112	0.710579	0.0173448	0.046627	ENSG00000170873	rs2954021	Liver
MTSS1	2	8_126482077_A_G_b37	741347	273	0.717356	0.0135663	0.0374434	ENSG00000170873	rs2954021	Artery_Tibial
MTSS1	2	8_126482077_A_G_b37	741347	92	0.7377	0.0225907	0.0672814	ENSG00000170873	rs2954021	Brain_Nucleus_accumbens_basal_ganglia
MTSS1	2	8_126482077_A_G_b37	741347	83	0.749636	-0.0352631	0.110181	ENSG00000170873	rs2954021	Cells_EBV-transformed_lymphocytes
MTSS1	2	8_126482077_A_G_b37	741347	287	0.753691	-0.0125666	0.0400164	ENSG00000170873	rs2954021	Thyroid
MTSS1	2	8_126482077_A_G_b37	741347	109	0.759528	0.0180663	0.0588864	ENSG00000170873	rs2954021	Pituitary
MTSS1	2	8_126482077_A_G_b37	741347	108	0.793199	-0.0140686	0.0535422	ENSG00000170873	rs2954021	Brain_Cerebellum
MTSS1	2	8_126482077_A_G_b37	741347	182	0.812011	0.00964168	0.04049	ENSG00000170873	rs2954021	Artery_Aorta
MTSS1	2	8_126482077_A_G_b37	741347	156	0.840461	0.0120941	0.0599902	ENSG00000170873	rs2954021	Esophagus_Gastroesophageal_Junction
MTSS1	2	8_126482077_A_G_b37	741347	62	0.854729	0.0152835	0.08315	ENSG00000170873	rs2954021	Brain_Amygdala
MTSS1	2	8_126482077_A_G_b37	741347	110	0.854961	-0.0127291	0.0694806	ENSG00000170873	rs2954021	Artery_Coronary
MTSS1	2	8_126482077_A_G_b37	741347	199	0.856228	0.0106323	0.0586154	ENSG00000170873	rs2954021	Heart_Left_Ventricle
MTSS1	2	8_126482077_A_G_b37	741347	60	0.878648	-0.0121729	0.0794035	ENSG00000170873	rs2954021	Minor_Salivary_Gland
MTSS1	2	8_126482077_A_G_b37	741347	81	0.922225	0.00808076	0.0825283	ENSG00000170873	rs2954021	Brain_Anterior_cingulate_cortex_BA24
MTSS1	2	8_126482077_A_G_b37	741347	274	0.950836	-0.00284083	0.0460383	ENSG00000170873	rs2954021	Lung
MTSS1	2	8_126482077_A_G_b37	741347	196	0.965572	-0.0020194	0.0467304	ENSG00000170873	rs2954021	Heart_Atrial_Appendage
ZNF572	2	8_126482077_A_G_b37	496537	179	0.00116771	-0.183217	0.0556547	ENSG00000180938	rs2954021	Colon_Transverse
ZNF572	2	8_126482077_A_G_b37	496537	287	0.00678358	-0.103302	0.0379179	ENSG00000180938	rs2954021	Thyroid
ZNF572	2	8_126482077_A_G_b37	496537	97	0.0194767	-0.210272	0.0888124	ENSG00000180938	rs2954021	Brain_Caudate_basal_ganglia
ZNF572	2	8_126482077_A_G_b37	496537	350	0.0215494	-0.11148	0.0483274	ENSG00000180938	rs2954021	Muscle_Skeletal
ZNF572	2	8_126482077_A_G_b37	496537	62	0.0353728	-0.246792	0.114883	ENSG00000180938	rs2954021	Brain_Amygdala
ZNF572	2	8_126482077_A_G_b37	496537	232	0.0424427	-0.097761	0.0479605	ENSG00000180938	rs2954021	Esophagus_Muscularis
ZNF572	2	8_126482077_A_G_b37	496537	90	0.0791064	-0.146032	0.0823424	ENSG00000180938	rs2954021	Brain_Cerebellar_Hemisphere
ZNF572	2	8_126482077_A_G_b37	496537	293	0.105668	-0.0687146	0.0423588	ENSG00000180938	rs2954021	Skin_Sun_Exposed_Lower_leg
ZNF572	2	8_126482077_A_G_b37	496537	245	0.181871	-0.0553709	0.0413777	ENSG00000180938	rs2954021	Nerve_Tibial
ZNF572	2	8_126482077_A_G_b37	496537	248	0.187136	-0.04994	0.0377675	ENSG00000180938	rs2954021	Skin_Not_Sun_Exposed_Suprapubic
ZNF572	2	8_126482077_A_G_b37	496537	196	0.224097	-0.063675	0.0522239	ENSG00000180938	rs2954021	Heart_Atrial_Appendage
ZNF572	2	8_126482077_A_G_b37	496537	88	0.239869	-0.0796851	0.0673954	ENSG00000180938	rs2954021	Small_Intestine_Terminal_Ileum
ZNF572	2	8_126482077_A_G_b37	496537	161	0.26558	-0.0797459	0.0714111	ENSG00000180938	rs2954021	Pancreas
ZNF572	2	8_126482077_A_G_b37	496537	107	0.274459	-0.1043	0.0950165	ENSG00000180938	rs2954021	Spleen
ZNF572	2	8_126482077_A_G_b37	496537	56	0.276311	-0.10114	0.0920727	ENSG00000180938	rs2954021	Brain_Spinal_cord_cervical_c-1
ZNF572	2	8_126482077_A_G_b37	496537	182	0.286643	-0.054343	0.0508751	ENSG00000180938	rs2954021	Artery_Aorta
ZNF572	2	8_126482077_A_G_b37	496537	74	0.336391	0.104723	0.108274	ENSG00000180938	rs2954021	Uterus
ZNF572	2	8_126482077_A_G_b37	496537	112	0.353703	0.0598824	0.0643092	ENSG00000180938	rs2954021	Liver
ZNF572	2	8_126482077_A_G_b37	496537	148	0.354889	0.0546231	0.0588775	ENSG00000180938	rs2954021	Colon_Sigmoid
ZNF572	2	8_126482077_A_G_b37	496537	77	0.356173	0.0802552	0.086528	ENSG00000180938	rs2954021	Brain_Putamen_basal_ganglia
ZNF572	2	8_126482077_A_G_b37	496537	86	0.376675	0.0622681	0.0701222	ENSG00000180938	rs2954021	Ovary
ZNF572	2	8_126482077_A_G_b37	496537	232	0.420187	-0.0278541	0.0344997	ENSG00000180938	rs2954021	Adipose_Visceral_Omentum
ZNF572	2	8_126482077_A_G_b37	496537	220	0.438837	-0.0344423	0.0444183	ENSG00000180938	rs2954021	Cells_Transformed_fibroblasts
ZNF572	2	8_126482077_A_G_b37	496537	81	0.479612	0.0539836	0.0760421	ENSG00000180938	rs2954021	Brain_Hippocampus
ZNF572	2	8_126482077_A_G_b37	496537	83	0.491528	0.0708322	0.102573	ENSG00000180938	rs2954021	Cells_EBV-transformed_lymphocytes
ZNF572	2	8_126482077_A_G_b37	496537	110	0.492865	-0.0570506	0.0829275	ENSG00000180938	rs2954021	Artery_Coronary
ZNF572	2	8_126482077_A_G_b37	496537	108	0.495574	-0.0536054	0.0784154	ENSG00000180938	rs2954021	Brain_Cerebellum
ZNF572	2	8_126482077_A_G_b37	496537	273	0.496235	0.0293259	0.0430503	ENSG00000180938	rs2954021	Artery_Tibial
ZNF572	2	8_126482077_A_G_b37	496537	60	0.501102	-0.074213	0.109676	ENSG00000180938	rs2954021	Minor_Salivary_Gland
ZNF572	2	8_126482077_A_G_b37	496537	81	0.519816	0.0577655	0.0893851	ENSG00000180938	rs2954021	Brain_Anterior_cingulate_cortex_BA24
ZNF572	2	8_126482077_A_G_b37	496537	77	0.556824	-0.0555447	0.0941643	ENSG00000180938	rs2954021	Brain_Hypothalamus
ZNF572	2	8_126482077_A_G_b37	496537	109	0.56099	-0.0348621	0.0597981	ENSG00000180938	rs2954021	Pituitary
ZNF572	2	8_126482077_A_G_b37	496537	159	0.562584	-0.0411912	0.0710147	ENSG00000180938	rs2954021	Testis
ZNF572	2	8_126482077_A_G_b37	496537	53	0.641059	0.057806	0.123339	ENSG00000180938	rs2954021	Brain_Substantia_nigra
ZNF572	2	8_126482077_A_G_b37	496537	172	0.647949	0.0182676	0.0399459	ENSG00000180938	rs2954021	Breast_Mammary_Tissue
ZNF572	2	8_126482077_A_G_b37	496537	92	0.670053	-0.0421992	0.0987709	ENSG00000180938	rs2954021	Brain_Nucleus_accumbens_basal_ganglia
ZNF572	2	8_126482077_A_G_b37	496537	75	0.676806	0.0417975	0.0999257	ENSG00000180938	rs2954021	Vagina
ZNF572	2	8_126482077_A_G_b37	496537	83	0.681554	0.0346237	0.0841208	ENSG00000180938	rs2954021	Brain_Frontal_Cortex_BA9
ZNF572	2	8_126482077_A_G_b37	496537	94	0.710601	-0.0335714	0.0902514	ENSG00000180938	rs2954021	Brain_Cortex
ZNF572	2	8_126482077_A_G_b37	496537	274	0.72044	-0.0102909	0.0287303	ENSG00000180938	rs2954021	Lung
ZNF572	2	8_126482077_A_G_b37	496537	93	0.771632	-0.0205311	0.0705638	ENSG00000180938	rs2954021	Prostate
ZNF572	2	8_126482077_A_G_b37	496537	268	0.781915	0.0147264	0.0531503	ENSG00000180938	rs2954021	Whole_Blood
ZNF572	2	8_126482077_A_G_b37	496537	272	0.843913	0.00875817	0.044446	ENSG00000180938	rs2954021	Adipose_Subcutaneous
ZNF572	2	8_126482077_A_G_b37	496537	130	0.852287	-0.0156409	0.0838429	ENSG00000180938	rs2954021	Adrenal_Gland
ZNF572	2	8_126482077_A_G_b37	496537	243	0.889229	-0.00538331	0.0386171	ENSG00000180938	rs2954021	Esophagus_Mucosa
ZNF572	2	8_126482077_A_G_b37	496537	156	0.938749	0.00455929	0.0592486	ENSG00000180938	rs2954021	Esophagus_Gastroesophageal_Junction
ZNF572	2	8_126482077_A_G_b37	496537	162	0.942389	0.00399296	0.0551829	ENSG00000180938	rs2954021	Stomach
ZNF572	2	8_126482077_A_G_b37	496537	199	0.973892	-0.00205422	0.062697	ENSG00000180938	rs2954021	Heart_Left_Ventricle
TATDN1	2	8_126482077_A_G_b37	930378	93	0.0541941	-0.104766	0.0538339	ENSG00000147687	rs2954021	Prostate
TATDN1	2	8_126482077_A_G_b37	930378	350	0.0563915	-0.0462961	0.0241978	ENSG00000147687	rs2954021	Muscle_Skeletal
TATDN1	2	8_126482077_A_G_b37	930378	232	0.0855505	-0.0545095	0.0315927	ENSG00000147687	rs2954021	Esophagus_Muscularis
TATDN1	2	8_126482077_A_G_b37	930378	107	0.0970877	0.127646	0.0763532	ENSG00000147687	rs2954021	Spleen
TATDN1	2	8_126482077_A_G_b37	930378	83	0.112379	0.0904287	0.056432	ENSG00000147687	rs2954021	Cells_EBV-transformed_lymphocytes
TATDN1	2	8_126482077_A_G_b37	930378	92	0.11631	0.114638	0.0724108	ENSG00000147687	rs2954021	Brain_Nucleus_accumbens_basal_ganglia
TATDN1	2	8_126482077_A_G_b37	930378	179	0.122274	-0.0839128	0.054082	ENSG00000147687	rs2954021	Colon_Transverse
TATDN1	2	8_126482077_A_G_b37	930378	243	0.13269	-0.0508732	0.03374	ENSG00000147687	rs2954021	Esophagus_Mucosa
TATDN1	2	8_126482077_A_G_b37	930378	110	0.155732	0.0905323	0.0633563	ENSG00000147687	rs2954021	Artery_Coronary
TATDN1	2	8_126482077_A_G_b37	930378	74	0.171164	0.138653	0.100398	ENSG00000147687	rs2954021	Uterus
TATDN1	2	8_126482077_A_G_b37	930378	62	0.181463	0.12356	0.0914911	ENSG00000147687	rs2954021	Brain_Amygdala
TATDN1	2	8_126482077_A_G_b37	930378	88	0.203886	-0.0933257	0.0729724	ENSG00000147687	rs2954021	Small_Intestine_Terminal_Ileum
TATDN1	2	8_126482077_A_G_b37	930378	109	0.257749	0.0585443	0.0514842	ENSG00000147687	rs2954021	Pituitary
TATDN1	2	8_126482077_A_G_b37	930378	75	0.259245	0.111064	0.0977795	ENSG00000147687	rs2954021	Vagina
TATDN1	2	8_126482077_A_G_b37	930378	108	0.268073	0.0744026	0.0668603	ENSG00000147687	rs2954021	Brain_Cerebellum
TATDN1	2	8_126482077_A_G_b37	930378	159	0.275737	0.038149	0.0348991	ENSG00000147687	rs2954021	Testis
TATDN1	2	8_126482077_A_G_b37	930378	272	0.299713	-0.0384139	0.0369811	ENSG00000147687	rs2954021	Adipose_Subcutaneous
TATDN1	2	8_126482077_A_G_b37	930378	53	0.302202	0.115222	0.110686	ENSG00000147687	rs2954021	Brain_Substantia_nigra
TATDN1	2	8_126482077_A_G_b37	930378	130	0.338382	-0.0586823	0.0610828	ENSG00000147687	rs2954021	Adrenal_Gland
TATDN1	2	8_126482077_A_G_b37	930378	60	0.355559	-0.0798315	0.0857753	ENSG00000147687	rs2954021	Minor_Salivary_Gland
TATDN1	2	8_126482077_A_G_b37	930378	182	0.430585	-0.0335854	0.0425304	ENSG00000147687	rs2954021	Artery_Aorta
TATDN1	2	8_126482077_A_G_b37	930378	56	0.45097	-0.0571635	0.0753466	ENSG00000147687	rs2954021	Brain_Spinal_cord_cervical_c-1
TATDN1	2	8_126482077_A_G_b37	930378	86	0.460664	-0.0467589	0.0631355	ENSG00000147687	rs2954021	Ovary
TATDN1	2	8_126482077_A_G_b37	930378	245	0.462146	0.0234196	0.0318079	ENSG00000147687	rs2954021	Nerve_Tibial
TATDN1	2	8_126482077_A_G_b37	930378	77	0.463126	0.0536287	0.0727659	ENSG00000147687	rs2954021	Brain_Hypothalamus
TATDN1	2	8_126482077_A_G_b37	930378	287	0.474368	0.0229118	0.0319905	ENSG00000147687	rs2954021	Thyroid
TATDN1	2	8_126482077_A_G_b37	930378	162	0.51776	-0.0241718	0.037305	ENSG00000147687	rs2954021	Stomach
TATDN1	2	8_126482077_A_G_b37	930378	156	0.54527	0.0271888	0.0448632	ENSG00000147687	rs2954021	Esophagus_Gastroesophageal_Junction
TATDN1	2	8_126482077_A_G_b37	930378	220	0.55734	0.0189979	0.0323317	ENSG00000147687	rs2954021	Cells_Transformed_fibroblasts
TATDN1	2	8_126482077_A_G_b37	930378	274	0.581031	-0.0171817	0.031101	ENSG00000147687	rs2954021	Lung
TATDN1	2	8_126482077_A_G_b37	930378	81	0.608965	0.0406185	0.0791214	ENSG00000147687	rs2954021	Brain_Hippocampus
TATDN1	2	8_126482077_A_G_b37	930378	148	0.616535	-0.0253493	0.0505255	ENSG00000147687	rs2954021	Colon_Sigmoid
TATDN1	2	8_126482077_A_G_b37	930378	293	0.626605	0.0155431	0.0319197	ENSG00000147687	rs2954021	Skin_Sun_Exposed_Lower_leg
TATDN1	2	8_126482077_A_G_b37	930378	273	0.637153	0.0130901	0.0277256	ENSG00000147687	rs2954021	Artery_Tibial
TATDN1	2	8_126482077_A_G_b37	930378	199	0.667134	-0.0134569	0.0312468	ENSG00000147687	rs2954021	Heart_Left_Ventricle
TATDN1	2	8_126482077_A_G_b37	930378	90	0.69605	-0.0220055	0.0561719	ENSG00000147687	rs2954021	Brain_Cerebellar_Hemisphere
TATDN1	2	8_126482077_A_G_b37	930378	97	0.702304	-0.0234811	0.0612907	ENSG00000147687	rs2954021	Brain_Caudate_basal_ganglia
TATDN1	2	8_126482077_A_G_b37	930378	172	0.736551	0.0118404	0.0351457	ENSG00000147687	rs2954021	Breast_Mammary_Tissue
TATDN1	2	8_126482077_A_G_b37	930378	196	0.758012	0.0115415	0.0374128	ENSG00000147687	rs2954021	Heart_Atrial_Appendage
TATDN1	2	8_126482077_A_G_b37	930378	268	0.761158	0.0137665	0.0452494	ENSG00000147687	rs2954021	Whole_Blood
TATDN1	2	8_126482077_A_G_b37	930378	232	0.789846	-0.0120502	0.0451684	ENSG00000147687	rs2954021	Adipose_Visceral_Omentum
TATDN1	2	8_126482077_A_G_b37	930378	248	0.841492	-0.00657253	0.0328347	ENSG00000147687	rs2954021	Skin_Not_Sun_Exposed_Suprapubic
TATDN1	2	8_126482077_A_G_b37	930378	161	0.857372	0.00744601	0.0413727	ENSG00000147687	rs2954021	Pancreas
TATDN1	2	8_126482077_A_G_b37	930378	77	0.869338	0.0149604	0.0906827	ENSG00000147687	rs2954021	Brain_Putamen_basal_ganglia
TATDN1	2	8_126482077_A_G_b37	930378	94	0.894827	-0.0091298	0.068907	ENSG00000147687	rs2954021	Brain_Cortex
TATDN1	2	8_126482077_A_G_b37	930378	83	0.93413	0.00612812	0.073951	ENSG00000147687	rs2954021	Brain_Frontal_Cortex_BA9
TATDN1	2	8_126482077_A_G_b37	930378	81	0.971724	0.00210852	0.059314	ENSG00000147687	rs2954021	Brain_Anterior_cingulate_cortex_BA24
TATDN1	2	8_126482077_A_G_b37	930378	112	0.972123	0.00179988	0.0513934	ENSG00000147687	rs2954021	Liver
KIAA0196	2	8_126482077_A_G_b37	378157	273	0.0261809	-0.0617623	0.0276483	ENSG00000164961	rs2954021	Artery_Tibial
KIAA0196	2	8_126482077_A_G_b37	378157	81	0.0340244	-0.124274	0.0577218	ENSG00000164961	rs2954021	Brain_Hippocampus
KIAA0196	2	8_126482077_A_G_b37	378157	162	0.0381424	-0.0701038	0.0335884	ENSG00000164961	rs2954021	Stomach
KIAA0196	2	8_126482077_A_G_b37	378157	75	0.0425686	-0.140662	0.0683078	ENSG00000164961	rs2954021	Vagina
KIAA0196	2	8_126482077_A_G_b37	378157	83	0.0785986	-0.128819	0.0724589	ENSG00000164961	rs2954021	Brain_Frontal_Cortex_BA9
KIAA0196	2	8_126482077_A_G_b37	378157	93	0.0865737	-0.0733714	0.0424302	ENSG00000164961	rs2954021	Prostate
KIAA0196	2	8_126482077_A_G_b37	378157	248	0.0871235	-0.0613554	0.0357398	ENSG00000164961	rs2954021	Skin_Not_Sun_Exposed_Suprapubic
KIAA0196	2	8_126482077_A_G_b37	378157	159	0.151506	-0.0335825	0.0233197	ENSG00000164961	rs2954021	Testis
KIAA0196	2	8_126482077_A_G_b37	378157	90	0.151577	-0.0881583	0.0610217	ENSG00000164961	rs2954021	Brain_Cerebellar_Hemisphere
KIAA0196	2	8_126482077_A_G_b37	378157	92	0.167742	-0.0709667	0.0510982	ENSG00000164961	rs2954021	Brain_Nucleus_accumbens_basal_ganglia
KIAA0196	2	8_126482077_A_G_b37	378157	245	0.187973	0.0356106	0.0269845	ENSG00000164961	rs2954021	Nerve_Tibial
KIAA0196	2	8_126482077_A_G_b37	378157	81	0.202922	-0.0848163	0.0661112	ENSG00000164961	rs2954021	Brain_Anterior_cingulate_cortex_BA24
KIAA0196	2	8_126482077_A_G_b37	378157	94	0.210567	-0.0818153	0.0649793	ENSG00000164961	rs2954021	Brain_Cortex
KIAA0196	2	8_126482077_A_G_b37	378157	74	0.217107	-0.0746565	0.0600039	ENSG00000164961	rs2954021	Uterus
KIAA0196	2	8_126482077_A_G_b37	378157	107	0.285512	-0.0550474	0.0513191	ENSG00000164961	rs2954021	Spleen
KIAA0196	2	8_126482077_A_G_b37	378157	83	0.289675	0.0530532	0.0498255	ENSG00000164961	rs2954021	Cells_EBV-transformed_lymphocytes
KIAA0196	2	8_126482077_A_G_b37	378157	199	0.29115	-0.0244201	0.0230782	ENSG00000164961	rs2954021	Heart_Left_Ventricle
KIAA0196	2	8_126482077_A_G_b37	378157	86	0.295552	-0.0633508	0.0602466	ENSG00000164961	rs2954021	Ovary
KIAA0196	2	8_126482077_A_G_b37	378157	77	0.300021	-0.0602045	0.0577523	ENSG00000164961	rs2954021	Brain_Putamen_basal_ganglia
KIAA0196	2	8_126482077_A_G_b37	378157	220	0.301389	-0.0369456	0.0356749	ENSG00000164961	rs2954021	Cells_Transformed_fibroblasts
KIAA0196	2	8_126482077_A_G_b37	378157	53	0.319493	-0.0824004	0.0820626	ENSG00000164961	rs2954021	Brain_Substantia_nigra
KIAA0196	2	8_126482077_A_G_b37	378157	156	0.323712	-0.0331404	0.0334876	ENSG00000164961	rs2954021	Esophagus_Gastroesophageal_Junction
KIAA0196	2	8_126482077_A_G_b37	378157	350	0.370327	0.0187176	0.0208712	ENSG00000164961	rs2954021	Muscle_Skeletal
KIAA0196	2	8_126482077_A_G_b37	378157	60	0.372319	0.0470295	0.0523399	ENSG00000164961	rs2954021	Minor_Salivary_Gland
KIAA0196	2	8_126482077_A_G_b37	378157	77	0.383804	-0.0497839	0.056871	ENSG00000164961	rs2954021	Brain_Hypothalamus
KIAA0196	2	8_126482077_A_G_b37	378157	179	0.388148	-0.0285572	0.0330223	ENSG00000164961	rs2954021	Colon_Transverse
KIAA0196	2	8_126482077_A_G_b37	378157	196	0.394794	-0.0201775	0.0236634	ENSG00000164961	rs2954021	Heart_Atrial_Appendage
KIAA0196	2	8_126482077_A_G_b37	378157	232	0.418556	0.0184116	0.0227272	ENSG00000164961	rs2954021	Esophagus_Muscularis
KIAA0196	2	8_126482077_A_G_b37	378157	182	0.434013	-0.022085	0.0281763	ENSG00000164961	rs2954021	Artery_Aorta
KIAA0196	2	8_126482077_A_G_b37	378157	109	0.435527	-0.0455733	0.0582489	ENSG00000164961	rs2954021	Pituitary
KIAA0196	2	8_126482077_A_G_b37	378157	130	0.443551	-0.0299074	0.0389207	ENSG00000164961	rs2954021	Adrenal_Gland
KIAA0196	2	8_126482077_A_G_b37	378157	110	0.480209	-0.029354	0.0414446	ENSG00000164961	rs2954021	Artery_Coronary
KIAA0196	2	8_126482077_A_G_b37	378157	268	0.485775	0.0175549	0.0251538	ENSG00000164961	rs2954021	Whole_Blood
KIAA0196	2	8_126482077_A_G_b37	378157	108	0.50059	0.0379867	0.0562216	ENSG00000164961	rs2954021	Brain_Cerebellum
KIAA0196	2	8_126482077_A_G_b37	378157	97	0.534522	-0.0318701	0.0511652	ENSG00000164961	rs2954021	Brain_Caudate_basal_ganglia
KIAA0196	2	8_126482077_A_G_b37	378157	88	0.546676	0.0416599	0.0688811	ENSG00000164961	rs2954021	Small_Intestine_Terminal_Ileum
KIAA0196	2	8_126482077_A_G_b37	378157	274	0.569764	0.0108986	0.0191542	ENSG00000164961	rs2954021	Lung
KIAA0196	2	8_126482077_A_G_b37	378157	172	0.595805	0.0185493	0.0349132	ENSG00000164961	rs2954021	Breast_Mammary_Tissue
KIAA0196	2	8_126482077_A_G_b37	378157	56	0.66088	-0.0296444	0.0672437	ENSG00000164961	rs2954021	Brain_Spinal_cord_cervical_c-1
KIAA0196	2	8_126482077_A_G_b37	378157	62	0.683631	-0.0377361	0.0921924	ENSG00000164961	rs2954021	Brain_Amygdala
KIAA0196	2	8_126482077_A_G_b37	378157	148	0.766048	-0.00981211	0.0329225	ENSG00000164961	rs2954021	Colon_Sigmoid
KIAA0196	2	8_126482077_A_G_b37	378157	161	0.771968	0.0108175	0.037272	ENSG00000164961	rs2954021	Pancreas
KIAA0196	2	8_126482077_A_G_b37	378157	287	0.774352	0.00696525	0.0242759	ENSG00000164961	rs2954021	Thyroid
KIAA0196	2	8_126482077_A_G_b37	378157	293	0.843196	0.00484192	0.0244596	ENSG00000164961	rs2954021	Skin_Sun_Exposed_Lower_leg
KIAA0196	2	8_126482077_A_G_b37	378157	232	0.902036	-0.00365044	0.029628	ENSG00000164961	rs2954021	Adipose_Visceral_Omentum
KIAA0196	2	8_126482077_A_G_b37	378157	243	0.947799	-0.00145978	0.0222773	ENSG00000164961	rs2954021	Esophagus_Mucosa
KIAA0196	2	8_126482077_A_G_b37	378157	112	0.972987	0.00143758	0.0423619	ENSG00000164961	rs2954021	Liver
KIAA0196	2	8_126482077_A_G_b37	378157	272	0.988208	-0.000424762	0.0287174	ENSG00000164961	rs2954021	Adipose_Subcutaneous
RNF139	2	8_126482077_A_G_b37	995098	293	0.0351044	0.052396	0.0247683	ENSG00000170881	rs2954021	Skin_Sun_Exposed_Lower_leg
RNF139	2	8_126482077_A_G_b37	995098	272	0.0942521	0.0505196	0.0300999	ENSG00000170881	rs2954021	Adipose_Subcutaneous
RNF139	2	8_126482077_A_G_b37	995098	97	0.123492	-0.110311	0.0711224	ENSG00000170881	rs2954021	Brain_Caudate_basal_ganglia
RNF139	2	8_126482077_A_G_b37	995098	268	0.131127	0.0353345	0.0233419	ENSG00000170881	rs2954021	Whole_Blood
RNF139	2	8_126482077_A_G_b37	995098	94	0.159532	-0.12149	0.0858039	ENSG00000170881	rs2954021	Brain_Cortex
RNF139	2	8_126482077_A_G_b37	995098	243	0.17088	0.0281657	0.0205174	ENSG00000170881	rs2954021	Esophagus_Mucosa
RNF139	2	8_126482077_A_G_b37	995098	109	0.186956	0.114094	0.0859644	ENSG00000170881	rs2954021	Pituitary
RNF139	2	8_126482077_A_G_b37	995098	107	0.19327	-0.092937	0.071049	ENSG00000170881	rs2954021	Spleen
RNF139	2	8_126482077_A_G_b37	995098	74	0.208496	-0.0956528	0.0754315	ENSG00000170881	rs2954021	Uterus
RNF139	2	8_126482077_A_G_b37	995098	232	0.214346	0.0399225	0.0320731	ENSG00000170881	rs2954021	Adipose_Visceral_Omentum
RNF139	2	8_126482077_A_G_b37	995098	220	0.224988	-0.0331605	0.0272611	ENSG00000170881	rs2954021	Cells_Transformed_fibroblasts
RNF139	2	8_126482077_A_G_b37	995098	162	0.238493	-0.0529006	0.044744	ENSG00000170881	rs2954021	Stomach
RNF139	2	8_126482077_A_G_b37	995098	161	0.273924	-0.0634309	0.0578031	ENSG00000170881	rs2954021	Pancreas
RNF139	2	8_126482077_A_G_b37	995098	196	0.284112	-0.0412734	0.0384351	ENSG00000170881	rs2954021	Heart_Atrial_Appendage
RNF139	2	8_126482077_A_G_b37	995098	81	0.303248	-0.0882154	0.0851811	ENSG00000170881	rs2954021	Brain_Anterior_cingulate_cortex_BA24
RNF139	2	8_126482077_A_G_b37	995098	86	0.320234	-0.0505263	0.0505799	ENSG00000170881	rs2954021	Ovary
RNF139	2	8_126482077_A_G_b37	995098	274	0.330196	0.0295618	0.0303129	ENSG00000170881	rs2954021	Lung
RNF139	2	8_126482077_A_G_b37	995098	81	0.342026	-0.0611052	0.063966	ENSG00000170881	rs2954021	Brain_Hippocampus
RNF139	2	8_126482077_A_G_b37	995098	287	0.347608	-0.0314647	0.0334527	ENSG00000170881	rs2954021	Thyroid
RNF139	2	8_126482077_A_G_b37	995098	77	0.404034	-0.0683844	0.0815623	ENSG00000170881	rs2954021	Brain_Putamen_basal_ganglia
RNF139	2	8_126482077_A_G_b37	995098	248	0.404717	-0.020283	0.0243064	ENSG00000170881	rs2954021	Skin_Not_Sun_Exposed_Suprapubic
RNF139	2	8_126482077_A_G_b37	995098	53	0.404952	0.0826412	0.0985077	ENSG00000170881	rs2954021	Brain_Substantia_nigra
RNF139	2	8_126482077_A_G_b37	995098	108	0.406788	0.0514437	0.0617897	ENSG00000170881	rs2954021	Brain_Cerebellum
RNF139	2	8_126482077_A_G_b37	995098	88	0.4642	-0.0501679	0.0682772	ENSG00000170881	rs2954021	Small_Intestine_Terminal_Ileum
RNF139	2	8_126482077_A_G_b37	995098	92	0.469934	-0.0585881	0.0807954	ENSG00000170881	rs2954021	Brain_Nucleus_accumbens_basal_ganglia
RNF139	2	8_126482077_A_G_b37	995098	62	0.507579	-0.0830664	0.124679	ENSG00000170881	rs2954021	Brain_Amygdala
RNF139	2	8_126482077_A_G_b37	995098	60	0.541967	-0.0483201	0.078803	ENSG00000170881	rs2954021	Minor_Salivary_Gland
RNF139	2	8_126482077_A_G_b37	995098	156	0.543217	-0.0238471	0.0391489	ENSG00000170881	rs2954021	Esophagus_Gastroesophageal_Junction
RNF139	2	8_126482077_A_G_b37	995098	93	0.546282	-0.0363907	0.0601285	ENSG00000170881	rs2954021	Prostate
RNF139	2	8_126482077_A_G_b37	995098	245	0.549489	0.0214023	0.0357171	ENSG00000170881	rs2954021	Nerve_Tibial
RNF139	2	8_126482077_A_G_b37	995098	273	0.557272	0.0193976	0.0330165	ENSG00000170881	rs2954021	Artery_Tibial
RNF139	2	8_126482077_A_G_b37	995098	172	0.574823	-0.0178271	0.031727	ENSG00000170881	rs2954021	Breast_Mammary_Tissue
RNF139	2	8_126482077_A_G_b37	995098	350	0.602079	0.0146146	0.0280078	ENSG00000170881	rs2954021	Muscle_Skeletal
RNF139	2	8_126482077_A_G_b37	995098	77	0.662357	-0.0370698	0.0846002	ENSG00000170881	rs2954021	Brain_Hypothalamus
RNF139	2	8_126482077_A_G_b37	995098	110	0.679047	-0.0172922	0.041686	ENSG00000170881	rs2954021	Artery_Coronary
RNF139	2	8_126482077_A_G_b37	995098	148	0.692764	-0.0143205	0.0361816	ENSG00000170881	rs2954021	Colon_Sigmoid
RNF139	2	8_126482077_A_G_b37	995098	159	0.69653	-0.0117047	0.0299654	ENSG00000170881	rs2954021	Testis
RNF139	2	8_126482077_A_G_b37	995098	182	0.705493	0.0114654	0.0302982	ENSG00000170881	rs2954021	Artery_Aorta
RNF139	2	8_126482077_A_G_b37	995098	232	0.731657	-0.00931341	0.0271321	ENSG00000170881	rs2954021	Esophagus_Muscularis
RNF139	2	8_126482077_A_G_b37	995098	90	0.790526	0.0226906	0.085201	ENSG00000170881	rs2954021	Brain_Cerebellar_Hemisphere
RNF139	2	8_126482077_A_G_b37	995098	199	0.799674	-0.00964624	0.0379659	ENSG00000170881	rs2954021	Heart_Left_Ventricle
RNF139	2	8_126482077_A_G_b37	995098	83	0.803456	-0.0191975	0.0769213	ENSG00000170881	rs2954021	Cells_EBV-transformed_lymphocytes
RNF139	2	8_126482077_A_G_b37	995098	130	0.812017	0.0112963	0.0474074	ENSG00000170881	rs2954021	Adrenal_Gland
RNF139	2	8_126482077_A_G_b37	995098	75	0.815741	0.0163347	0.0698784	ENSG00000170881	rs2954021	Vagina
RNF139	2	8_126482077_A_G_b37	995098	56	0.830749	-0.0140937	0.0656564	ENSG00000170881	rs2954021	Brain_Spinal_cord_cervical_c-1
RNF139	2	8_126482077_A_G_b37	995098	112	0.873327	-0.011187	0.070012	ENSG00000170881	rs2954021	Liver
RNF139	2	8_126482077_A_G_b37	995098	83	0.959238	-0.00472958	0.0922967	ENSG00000170881	rs2954021	Brain_Frontal_Cortex_BA9
RNF139	2	8_126482077_A_G_b37	995098	179	0.991637	-0.000432354	0.0412	ENSG00000170881	rs2954021	Colon_Transverse
NSMCE2	2	8_126482077_A_G_b37	377994	83	0.0172615	0.174487	0.0719953	ENSG00000156831	rs2954021	Cells_EBV-transformed_lymphocytes
NSMCE2	2	8_126482077_A_G_b37	377994	110	0.0456413	0.114556	0.0566934	ENSG00000156831	rs2954021	Artery_Coronary
NSMCE2	2	8_126482077_A_G_b37	377994	130	0.0702743	0.0973396	0.0533581	ENSG00000156831	rs2954021	Adrenal_Gland
NSMCE2	2	8_126482077_A_G_b37	377994	77	0.0763621	0.170805	0.0952203	ENSG00000156831	rs2954021	Brain_Hypothalamus
NSMCE2	2	8_126482077_A_G_b37	377994	62	0.0770887	-0.194811	0.108476	ENSG00000156831	rs2954021	Brain_Amygdala
NSMCE2	2	8_126482077_A_G_b37	377994	182	0.0778208	0.0740715	0.0418025	ENSG00000156831	rs2954021	Artery_Aorta
NSMCE2	2	8_126482077_A_G_b37	377994	75	0.176579	-0.148869	0.109236	ENSG00000156831	rs2954021	Vagina
NSMCE2	2	8_126482077_A_G_b37	377994	112	0.179498	0.100943	0.0747476	ENSG00000156831	rs2954021	Liver
NSMCE2	2	8_126482077_A_G_b37	377994	243	0.207876	-0.0390296	0.0309212	ENSG00000156831	rs2954021	Esophagus_Mucosa
NSMCE2	2	8_126482077_A_G_b37	377994	53	0.214207	-0.149022	0.118663	ENSG00000156831	rs2954021	Brain_Substantia_nigra
NSMCE2	2	8_126482077_A_G_b37	377994	92	0.230828	-0.127315	0.105653	ENSG00000156831	rs2954021	Brain_Nucleus_accumbens_basal_ganglia
NSMCE2	2	8_126482077_A_G_b37	377994	161	0.249456	0.0580469	0.0502421	ENSG00000156831	rs2954021	Pancreas
NSMCE2	2	8_126482077_A_G_b37	377994	273	0.264958	0.0352009	0.0315223	ENSG00000156831	rs2954021	Artery_Tibial
NSMCE2	2	8_126482077_A_G_b37	377994	268	0.276552	0.0321451	0.029489	ENSG00000156831	rs2954021	Whole_Blood
NSMCE2	2	8_126482077_A_G_b37	377994	232	0.32991	0.0485476	0.0497354	ENSG00000156831	rs2954021	Adipose_Visceral_Omentum
NSMCE2	2	8_126482077_A_G_b37	377994	56	0.332707	0.114511	0.117274	ENSG00000156831	rs2954021	Brain_Spinal_cord_cervical_c-1
NSMCE2	2	8_126482077_A_G_b37	377994	172	0.338939	-0.0379064	0.0395448	ENSG00000156831	rs2954021	Breast_Mammary_Tissue
NSMCE2	2	8_126482077_A_G_b37	377994	232	0.346612	-0.0277503	0.0294355	ENSG00000156831	rs2954021	Esophagus_Muscularis
NSMCE2	2	8_126482077_A_G_b37	377994	274	0.347525	-0.0332185	0.0353087	ENSG00000156831	rs2954021	Lung
NSMCE2	2	8_126482077_A_G_b37	377994	108	0.347642	0.0863446	0.0915672	ENSG00000156831	rs2954021	Brain_Cerebellum
NSMCE2	2	8_126482077_A_G_b37	377994	88	0.396347	0.0596165	0.0699868	ENSG00000156831	rs2954021	Small_Intestine_Terminal_Ileum
NSMCE2	2	8_126482077_A_G_b37	377994	245	0.418586	0.0328464	0.0405504	ENSG00000156831	rs2954021	Nerve_Tibial
NSMCE2	2	8_126482077_A_G_b37	377994	179	0.423675	0.0330827	0.041269	ENSG00000156831	rs2954021	Colon_Transverse
NSMCE2	2	8_126482077_A_G_b37	377994	81	0.441784	-0.0807023	0.10445	ENSG00000156831	rs2954021	Brain_Hippocampus
NSMCE2	2	8_126482077_A_G_b37	377994	86	0.461001	-0.0548986	0.0741818	ENSG00000156831	rs2954021	Ovary
NSMCE2	2	8_126482077_A_G_b37	377994	109	0.52049	0.0467931	0.0726052	ENSG00000156831	rs2954021	Pituitary
NSMCE2	2	8_126482077_A_G_b37	377994	148	0.53855	0.028352	0.0460047	ENSG00000156831	rs2954021	Colon_Sigmoid
NSMCE2	2	8_126482077_A_G_b37	377994	248	0.549929	0.0222827	0.0372257	ENSG00000156831	rs2954021	Skin_Not_Sun_Exposed_Suprapubic
NSMCE2	2	8_126482077_A_G_b37	377994	97	0.551268	0.0521576	0.0872902	ENSG00000156831	rs2954021	Brain_Caudate_basal_ganglia
NSMCE2	2	8_126482077_A_G_b37	377994	94	0.557271	0.0454113	0.0771468	ENSG00000156831	rs2954021	Brain_Cortex
NSMCE2	2	8_126482077_A_G_b37	377994	90	0.599991	0.049898	0.0948558	ENSG00000156831	rs2954021	Brain_Cerebellar_Hemisphere
NSMCE2	2	8_126482077_A_G_b37	377994	159	0.632173	0.0294561	0.0614368	ENSG00000156831	rs2954021	Testis
NSMCE2	2	8_126482077_A_G_b37	377994	77	0.652498	0.0409226	0.0905728	ENSG00000156831	rs2954021	Brain_Putamen_basal_ganglia
NSMCE2	2	8_126482077_A_G_b37	377994	293	0.688404	0.0132355	0.0329769	ENSG00000156831	rs2954021	Skin_Sun_Exposed_Lower_leg
NSMCE2	2	8_126482077_A_G_b37	377994	272	0.71243	0.0143543	0.0389087	ENSG00000156831	rs2954021	Adipose_Subcutaneous
NSMCE2	2	8_126482077_A_G_b37	377994	83	0.737548	0.0289604	0.0861725	ENSG00000156831	rs2954021	Brain_Frontal_Cortex_BA9
NSMCE2	2	8_126482077_A_G_b37	377994	350	0.791349	-0.00817403	0.0308774	ENSG00000156831	rs2954021	Muscle_Skeletal
NSMCE2	2	8_126482077_A_G_b37	377994	196	0.791414	0.00963599	0.0363885	ENSG00000156831	rs2954021	Heart_Atrial_Appendage
NSMCE2	2	8_126482077_A_G_b37	377994	60	0.797637	0.0166649	0.0647198	ENSG00000156831	rs2954021	Minor_Salivary_Gland
NSMCE2	2	8_126482077_A_G_b37	377994	107	0.80779	0.0184287	0.0755896	ENSG00000156831	rs2954021	Spleen
NSMCE2	2	8_126482077_A_G_b37	377994	156	0.824115	-0.00931363	0.0418426	ENSG00000156831	rs2954021	Esophagus_Gastroesophageal_Junction
NSMCE2	2	8_126482077_A_G_b37	377994	162	0.835053	0.00846911	0.0406198	ENSG00000156831	rs2954021	Stomach
NSMCE2	2	8_126482077_A_G_b37	377994	220	0.835421	0.00611338	0.0293952	ENSG00000156831	rs2954021	Cells_Transformed_fibroblasts
NSMCE2	2	8_126482077_A_G_b37	377994	199	0.856083	0.00621618	0.0342348	ENSG00000156831	rs2954021	Heart_Left_Ventricle
NSMCE2	2	8_126482077_A_G_b37	377994	93	0.870947	0.00961042	0.0590192	ENSG00000156831	rs2954021	Prostate
NSMCE2	2	8_126482077_A_G_b37	377994	287	0.957595	-0.00238988	0.0449124	ENSG00000156831	rs2954021	Thyroid
NSMCE2	2	8_126482077_A_G_b37	377994	81	0.975896	0.00263961	0.0871126	ENSG00000156831	rs2954021	Brain_Anterior_cingulate_cortex_BA24
NSMCE2	2	8_126482077_A_G_b37	377994	74	0.989703	-0.00157847	0.121916	ENSG00000156831	rs2954021	Uterus
NDUFB9	2	8_126482077_A_G_b37	926749	232	0.00950239	0.0664244	0.0254378	ENSG00000147684	rs2954021	Esophagus_Muscularis
NDUFB9	2	8_126482077_A_G_b37	926749	243	0.0144304	0.0546226	0.0221941	ENSG00000147684	rs2954021	Esophagus_Mucosa
NDUFB9	2	8_126482077_A_G_b37	926749	109	0.0369912	0.0885179	0.0419642	ENSG00000147684	rs2954021	Pituitary
NDUFB9	2	8_126482077_A_G_b37	926749	62	0.0430223	0.160334	0.077708	ENSG00000147684	rs2954021	Brain_Amygdala
NDUFB9	2	8_126482077_A_G_b37	926749	156	0.0440647	0.0636785	0.0313992	ENSG00000147684	rs2954021	Esophagus_Gastroesophageal_Junction
NDUFB9	2	8_126482077_A_G_b37	926749	53	0.0462641	0.231594	0.113716	ENSG00000147684	rs2954021	Brain_Substantia_nigra
NDUFB9	2	8_126482077_A_G_b37	926749	268	0.0593484	0.039638	0.0209421	ENSG00000147684	rs2954021	Whole_Blood
NDUFB9	2	8_126482077_A_G_b37	926749	81	0.0757874	-0.117381	0.065334	ENSG00000147684	rs2954021	Brain_Hippocampus
NDUFB9	2	8_126482077_A_G_b37	926749	196	0.0911301	0.0396015	0.0233337	ENSG00000147684	rs2954021	Heart_Atrial_Appendage
NDUFB9	2	8_126482077_A_G_b37	926749	88	0.115585	-0.0545565	0.0343691	ENSG00000147684	rs2954021	Small_Intestine_Terminal_Ileum
NDUFB9	2	8_126482077_A_G_b37	926749	232	0.128147	-0.0307548	0.0201499	ENSG00000147684	rs2954021	Adipose_Visceral_Omentum
NDUFB9	2	8_126482077_A_G_b37	926749	293	0.140562	0.031883	0.0215852	ENSG00000147684	rs2954021	Skin_Sun_Exposed_Lower_leg
NDUFB9	2	8_126482077_A_G_b37	926749	272	0.202449	-0.0277089	0.0216944	ENSG00000147684	rs2954021	Adipose_Subcutaneous
NDUFB9	2	8_126482077_A_G_b37	926749	81	0.213178	0.0744014	0.0593283	ENSG00000147684	rs2954021	Brain_Anterior_cingulate_cortex_BA24
NDUFB9	2	8_126482077_A_G_b37	926749	83	0.234083	0.065038	0.0543105	ENSG00000147684	rs2954021	Cells_EBV-transformed_lymphocytes
NDUFB9	2	8_126482077_A_G_b37	926749	107	0.24666	-0.0429265	0.0368785	ENSG00000147684	rs2954021	Spleen
NDUFB9	2	8_126482077_A_G_b37	926749	172	0.304714	-0.0214512	0.020846	ENSG00000147684	rs2954021	Breast_Mammary_Tissue
NDUFB9	2	8_126482077_A_G_b37	926749	97	0.30535	0.0615752	0.0598193	ENSG00000147684	rs2954021	Brain_Caudate_basal_ganglia
NDUFB9	2	8_126482077_A_G_b37	926749	56	0.311438	-0.0613957	0.0601519	ENSG00000147684	rs2954021	Brain_Spinal_cord_cervical_c-1
NDUFB9	2	8_126482077_A_G_b37	926749	220	0.317944	0.01889	0.0188766	ENSG00000147684	rs2954021	Cells_Transformed_fibroblasts
NDUFB9	2	8_126482077_A_G_b37	926749	179	0.347758	0.0186423	0.0198098	ENSG00000147684	rs2954021	Colon_Transverse
NDUFB9	2	8_126482077_A_G_b37	926749	159	0.359493	-0.0408884	0.0445126	ENSG00000147684	rs2954021	Testis
NDUFB9	2	8_126482077_A_G_b37	926749	94	0.386564	0.0541908	0.0623456	ENSG00000147684	rs2954021	Brain_Cortex
NDUFB9	2	8_126482077_A_G_b37	926749	74	0.412538	-0.0487567	0.0591857	ENSG00000147684	rs2954021	Uterus
NDUFB9	2	8_126482077_A_G_b37	926749	274	0.425944	-0.0133104	0.0166968	ENSG00000147684	rs2954021	Lung
NDUFB9	2	8_126482077_A_G_b37	926749	148	0.426781	-0.0247284	0.0310397	ENSG00000147684	rs2954021	Colon_Sigmoid
NDUFB9	2	8_126482077_A_G_b37	926749	161	0.427175	-0.0328927	0.0413325	ENSG00000147684	rs2954021	Pancreas
NDUFB9	2	8_126482077_A_G_b37	926749	350	0.437464	0.0162226	0.0208726	ENSG00000147684	rs2954021	Muscle_Skeletal
NDUFB9	2	8_126482077_A_G_b37	926749	182	0.43992	0.0189849	0.0245357	ENSG00000147684	rs2954021	Artery_Aorta
NDUFB9	2	8_126482077_A_G_b37	926749	108	0.456241	0.0385823	0.0516128	ENSG00000147684	rs2954021	Brain_Cerebellum
NDUFB9	2	8_126482077_A_G_b37	926749	90	0.492061	0.0281883	0.0408825	ENSG00000147684	rs2954021	Brain_Cerebellar_Hemisphere
NDUFB9	2	8_126482077_A_G_b37	926749	245	0.499491	0.0128775	0.0190459	ENSG00000147684	rs2954021	Nerve_Tibial
NDUFB9	2	8_126482077_A_G_b37	926749	199	0.546359	0.0144168	0.0238625	ENSG00000147684	rs2954021	Heart_Left_Ventricle
NDUFB9	2	8_126482077_A_G_b37	926749	83	0.552073	0.0330787	0.0554306	ENSG00000147684	rs2954021	Brain_Frontal_Cortex_BA9
NDUFB9	2	8_126482077_A_G_b37	926749	110	0.565441	0.0201628	0.0349777	ENSG00000147684	rs2954021	Artery_Coronary
NDUFB9	2	8_126482077_A_G_b37	926749	60	0.601019	0.0383739	0.0730112	ENSG00000147684	rs2954021	Minor_Salivary_Gland
NDUFB9	2	8_126482077_A_G_b37	926749	75	0.644881	-0.0244662	0.0528938	ENSG00000147684	rs2954021	Vagina
NDUFB9	2	8_126482077_A_G_b37	926749	77	0.654454	0.0307505	0.0684719	ENSG00000147684	rs2954021	Brain_Putamen_basal_ganglia
NDUFB9	2	8_126482077_A_G_b37	926749	130	0.703911	0.0174777	0.0458932	ENSG00000147684	rs2954021	Adrenal_Gland
NDUFB9	2	8_126482077_A_G_b37	926749	93	0.710933	-0.0164956	0.0443951	ENSG00000147684	rs2954021	Prostate
NDUFB9	2	8_126482077_A_G_b37	926749	112	0.722318	0.0125124	0.0351248	ENSG00000147684	rs2954021	Liver
NDUFB9	2	8_126482077_A_G_b37	926749	92	0.789452	0.0176777	0.066039	ENSG00000147684	rs2954021	Brain_Nucleus_accumbens_basal_ganglia
NDUFB9	2	8_126482077_A_G_b37	926749	248	0.822647	0.00568801	0.0253532	ENSG00000147684	rs2954021	Skin_Not_Sun_Exposed_Suprapubic
NDUFB9	2	8_126482077_A_G_b37	926749	77	0.876842	0.00718099	0.046199	ENSG00000147684	rs2954021	Brain_Hypothalamus
NDUFB9	2	8_126482077_A_G_b37	926749	273	0.888689	-0.00280311	0.0200116	ENSG00000147684	rs2954021	Artery_Tibial
NDUFB9	2	8_126482077_A_G_b37	926749	162	0.891236	-0.00320623	0.0234177	ENSG00000147684	rs2954021	Stomach
NDUFB9	2	8_126482077_A_G_b37	926749	287	0.924546	-0.00188601	0.0198987	ENSG00000147684	rs2954021	Thyroid
NDUFB9	2	8_126482077_A_G_b37	926749	86	0.939767	-0.00444678	0.0587011	ENSG00000147684	rs2954021	Ovary
OASL	3	12_121416650_A_C_b37	-60395	116	0.0215343	0.163304	0.0704554	ENSG00000135114	rs1169288	Testis
OASL	3	12_121416650_A_C_b37	-60395	59	0.087703	0.218394	0.12664	ENSG00000135114	rs1169288	Small_Intestine_Terminal_Ileum
OASL	3	12_121416650_A_C_b37	-60395	68	0.134798	-0.150624	0.100054	ENSG00000135114	rs1169288	Brain_Caudate_basal_ganglia
OASL	3	12_121416650_A_C_b37	-60395	177	0.149478	0.0908919	0.0628877	ENSG00000135114	rs1169288	Esophagus_Muscularis
OASL	3	12_121416650_A_C_b37	-60395	46	0.157871	0.175053	0.122479	ENSG00000135114	rs1169288	Minor_Salivary_Gland
OASL	3	12_121416650_A_C_b37	-60395	51	0.168424	-0.155092	0.11169	ENSG00000135114	rs1169288	Brain_Putamen_basal_ganglia
OASL	3	12_121416650_A_C_b37	-60395	72	0.181393	-0.121662	0.0904806	ENSG00000135114	rs1169288	Artery_Coronary
OASL	3	12_121416650_A_C_b37	-60395	50	0.202926	0.182352	0.142138	ENSG00000135114	rs1169288	Brain_Anterior_cingulate_cortex_BA24
OASL	3	12_121416650_A_C_b37	-60395	88	0.204537	0.152866	0.119918	ENSG00000135114	rs1169288	Adrenal_Gland
OASL	3	12_121416650_A_C_b37	-60395	186	0.21584	0.0611275	0.0492858	ENSG00000135114	rs1169288	Whole_Blood
OASL	3	12_121416650_A_C_b37	-60395	60	0.237712	-0.127763	0.107607	ENSG00000135114	rs1169288	Brain_Nucleus_accumbens_basal_ganglia
OASL	3	12_121416650_A_C_b37	-60395	149	0.290703	0.0538357	0.0508441	ENSG00000135114	rs1169288	Cells_Transformed_fibroblasts
OASL	3	12_121416650_A_C_b37	-60395	115	0.32548	0.0398113	0.0403895	ENSG00000135114	rs1169288	Stomach
OASL	3	12_121416650_A_C_b37	-60395	192	0.346718	0.0438729	0.0465554	ENSG00000135114	rs1169288	Lung
OASL	3	12_121416650_A_C_b37	-60395	107	0.362019	0.0824995	0.0902807	ENSG00000135114	rs1169288	Pancreas
OASL	3	12_121416650_A_C_b37	-60395	57	0.38172	-0.085846	0.097684	ENSG00000135114	rs1169288	Cells_EBV-transformed_lymphocytes
OASL	3	12_121416650_A_C_b37	-60395	75	0.39062	-0.0872441	0.101224	ENSG00000135114	rs1169288	Prostate
OASL	3	12_121416650_A_C_b37	-60395	180	0.434971	-0.0367487	0.0470056	ENSG00000135114	rs1169288	Esophagus_Mucosa
OASL	3	12_121416650_A_C_b37	-60395	34	0.455617	-0.114568	0.152529	ENSG00000135114	rs1169288	Brain_Substantia_nigra
OASL	3	12_121416650_A_C_b37	-60395	51	0.460236	-0.0825012	0.111207	ENSG00000135114	rs1169288	Vagina
OASL	3	12_121416650_A_C_b37	-60395	105	0.479509	-0.0603483	0.0851652	ENSG00000135114	rs1169288	Esophagus_Gastroesophageal_Junction
OASL	3	12_121416650_A_C_b37	-60395	39	0.494005	-0.0981563	0.142651	ENSG00000135114	rs1169288	Brain_Spinal_cord_cervical_c-1
OASL	3	12_121416650_A_C_b37	-60395	210	0.507323	0.0422345	0.063635	ENSG00000135114	rs1169288	Skin_Sun_Exposed_Lower_leg
OASL	3	12_121416650_A_C_b37	-60395	126	0.517658	0.051813	0.0799529	ENSG00000135114	rs1169288	Heart_Atrial_Appendage
OASL	3	12_121416650_A_C_b37	-60395	69	0.547925	-0.0787677	0.130708	ENSG00000135114	rs1169288	Brain_Cerebellum
OASL	3	12_121416650_A_C_b37	-60395	129	0.552882	-0.0368228	0.0619537	ENSG00000135114	rs1169288	Heart_Left_Ventricle
OASL	3	12_121416650_A_C_b37	-60395	134	0.583222	0.0253735	0.0461724	ENSG00000135114	rs1169288	Colon_Transverse
OASL	3	12_121416650_A_C_b37	-60395	173	0.590919	0.0305179	0.0567148	ENSG00000135114	rs1169288	Nerve_Tibial
OASL	3	12_121416650_A_C_b37	-60395	65	0.593372	-0.058836	0.109835	ENSG00000135114	rs1169288	Ovary
OASL	3	12_121416650_A_C_b37	-60395	196	0.619231	0.0249971	0.0502548	ENSG00000135114	rs1169288	Thyroid
OASL	3	12_121416650_A_C_b37	-60395	150	0.629354	0.0318121	0.0658354	ENSG00000135114	rs1169288	Adipose_Visceral_Omentum
OASL	3	12_121416650_A_C_b37	-60395	248	0.699169	-0.0222969	0.0576586	ENSG00000135114	rs1169288	Muscle_Skeletal
OASL	3	12_121416650_A_C_b37	-60395	64	0.705271	0.0453234	0.119535	ENSG00000135114	rs1169288	Brain_Cortex
OASL	3	12_121416650_A_C_b37	-60395	46	0.707568	-0.0486362	0.129239	ENSG00000135114	rs1169288	Brain_Hippocampus
OASL	3	12_121416650_A_C_b37	-60395	202	0.730599	-0.0161028	0.0467248	ENSG00000135114	rs1169288	Adipose_Subcutaneous
OASL	3	12_121416650_A_C_b37	-60395	34	0.743485	-0.0475026	0.144552	ENSG00000135114	rs1169288	Brain_Amygdala
OASL	3	12_121416650_A_C_b37	-60395	55	0.769803	-0.0338081	0.115135	ENSG00000135114	rs1169288	Uterus
OASL	3	12_121416650_A_C_b37	-60395	141	0.798923	-0.0172755	0.0677321	ENSG00000135114	rs1169288	Artery_Aorta
OASL	3	12_121416650_A_C_b37	-60395	71	0.810344	0.0269218	0.111943	ENSG00000135114	rs1169288	Spleen
OASL	3	12_121416650_A_C_b37	-60395	64	0.833828	-0.0231675	0.110181	ENSG00000135114	rs1169288	Liver
OASL	3	12_121416650_A_C_b37	-60395	205	0.851549	-0.0100552	0.0536867	ENSG00000135114	rs1169288	Artery_Tibial
OASL	3	12_121416650_A_C_b37	-60395	124	0.927512	0.0060329	0.0662291	ENSG00000135114	rs1169288	Breast_Mammary_Tissue
OASL	3	12_121416650_A_C_b37	-60395	106	0.928429	0.00819619	0.0911109	ENSG00000135114	rs1169288	Colon_Sigmoid
OASL	3	12_121416650_A_C_b37	-60395	55	0.948736	-0.00823182	0.1277	ENSG00000135114	rs1169288	Brain_Frontal_Cortex_BA9
OASL	3	12_121416650_A_C_b37	-60395	57	0.957755	-0.00690803	0.130096	ENSG00000135114	rs1169288	Brain_Cerebellar_Hemisphere
OASL	3	12_121416650_A_C_b37	-60395	79	0.960925	-0.00475601	0.0968727	ENSG00000135114	rs1169288	Pituitary
OASL	3	12_121416650_A_C_b37	-60395	166	0.96596	0.00288186	0.0674696	ENSG00000135114	rs1169288	Skin_Not_Sun_Exposed_Suprapubic
OASL	3	12_121416650_A_C_b37	-60395	49	0.993725	-0.000980928	0.124365	ENSG00000135114	rs1169288	Brain_Hypothalamus
C12orf43	3	12_121416650_A_C_b37	-37655	126	1.25839e-07	-0.300877	0.0549995	ENSG00000157895	rs1169288	Heart_Atrial_Appendage
C12orf43	3	12_121416650_A_C_b37	-37655	205	2.47926e-07	-0.230849	0.0437849	ENSG00000157895	rs1169288	Artery_Tibial
C12orf43	3	12_121416650_A_C_b37	-37655	177	3.02045e-07	-0.26426	0.0503541	ENSG00000157895	rs1169288	Esophagus_Muscularis
C12orf43	3	12_121416650_A_C_b37	-37655	150	1.01077e-06	-0.248125	0.0495392	ENSG00000157895	rs1169288	Adipose_Visceral_Omentum
C12orf43	3	12_121416650_A_C_b37	-37655	192	1.06642e-05	-0.155777	0.0348083	ENSG00000157895	rs1169288	Lung
C12orf43	3	12_121416650_A_C_b37	-37655	72	1.11915e-05	-0.299508	0.0651907	ENSG00000157895	rs1169288	Artery_Coronary
C12orf43	3	12_121416650_A_C_b37	-37655	134	1.40596e-05	-0.184245	0.0414193	ENSG00000157895	rs1169288	Colon_Transverse
C12orf43	3	12_121416650_A_C_b37	-37655	248	1.74993e-05	-0.148369	0.0341521	ENSG00000157895	rs1169288	Muscle_Skeletal
C12orf43	3	12_121416650_A_C_b37	-37655	124	2.74503e-05	-0.236904	0.0551758	ENSG00000157895	rs1169288	Breast_Mammary_Tissue
C12orf43	3	12_121416650_A_C_b37	-37655	202	3.22859e-05	-0.228882	0.0542734	ENSG00000157895	rs1169288	Adipose_Subcutaneous
C12orf43	3	12_121416650_A_C_b37	-37655	149	7.66177e-05	-0.189652	0.0471528	ENSG00000157895	rs1169288	Cells_Transformed_fibroblasts
C12orf43	3	12_121416650_A_C_b37	-37655	129	0.000130973	-0.234264	0.060166	ENSG00000157895	rs1169288	Heart_Left_Ventricle
C12orf43	3	12_121416650_A_C_b37	-37655	115	0.000168788	-0.192306	0.0501565	ENSG00000157895	rs1169288	Stomach
C12orf43	3	12_121416650_A_C_b37	-37655	141	0.000524985	-0.170682	0.0484765	ENSG00000157895	rs1169288	Artery_Aorta
C12orf43	3	12_121416650_A_C_b37	-37655	105	0.000610637	-0.20047	0.0574428	ENSG00000157895	rs1169288	Esophagus_Gastroesophageal_Junction
C12orf43	3	12_121416650_A_C_b37	-37655	75	0.000829106	-0.316383	0.092032	ENSG00000157895	rs1169288	Prostate
C12orf43	3	12_121416650_A_C_b37	-37655	106	0.0013041	-0.199936	0.061127	ENSG00000157895	rs1169288	Colon_Sigmoid
C12orf43	3	12_121416650_A_C_b37	-37655	180	0.00136917	-0.143494	0.044394	ENSG00000157895	rs1169288	Esophagus_Mucosa
C12orf43	3	12_121416650_A_C_b37	-37655	88	0.00182727	-0.295245	0.0928866	ENSG00000157895	rs1169288	Adrenal_Gland
C12orf43	3	12_121416650_A_C_b37	-37655	166	0.00207747	-0.171085	0.0550526	ENSG00000157895	rs1169288	Skin_Not_Sun_Exposed_Suprapubic
C12orf43	3	12_121416650_A_C_b37	-37655	186	0.00256659	-0.13842	0.0455214	ENSG00000157895	rs1169288	Whole_Blood
C12orf43	3	12_121416650_A_C_b37	-37655	116	0.00316111	-0.220321	0.0736812	ENSG00000157895	rs1169288	Testis
C12orf43	3	12_121416650_A_C_b37	-37655	173	0.00384815	-0.137548	0.0472103	ENSG00000157895	rs1169288	Nerve_Tibial
C12orf43	3	12_121416650_A_C_b37	-37655	71	0.00662983	-0.271458	0.0983032	ENSG00000157895	rs1169288	Spleen
C12orf43	3	12_121416650_A_C_b37	-37655	210	0.0125649	-0.116582	0.0464667	ENSG00000157895	rs1169288	Skin_Sun_Exposed_Lower_leg
C12orf43	3	12_121416650_A_C_b37	-37655	57	0.0142198	-0.1794	0.0718262	ENSG00000157895	rs1169288	Cells_EBV-transformed_lymphocytes
C12orf43	3	12_121416650_A_C_b37	-37655	59	0.0187286	-0.174496	0.0730155	ENSG00000157895	rs1169288	Small_Intestine_Terminal_Ileum
C12orf43	3	12_121416650_A_C_b37	-37655	55	0.0201067	-0.164791	0.0694623	ENSG00000157895	rs1169288	Uterus
C12orf43	3	12_121416650_A_C_b37	-37655	64	0.0241125	-0.193152	0.0845197	ENSG00000157895	rs1169288	Liver
C12orf43	3	12_121416650_A_C_b37	-37655	51	0.0277802	-0.18807	0.0839867	ENSG00000157895	rs1169288	Vagina
C12orf43	3	12_121416650_A_C_b37	-37655	196	0.0301466	-0.101428	0.0465797	ENSG00000157895	rs1169288	Thyroid
C12orf43	3	12_121416650_A_C_b37	-37655	107	0.0327423	-0.173594	0.0806825	ENSG00000157895	rs1169288	Pancreas
C12orf43	3	12_121416650_A_C_b37	-37655	57	0.0449949	-0.112194	0.0552839	ENSG00000157895	rs1169288	Brain_Cerebellar_Hemisphere
C12orf43	3	12_121416650_A_C_b37	-37655	65	0.203671	-0.11046	0.0863282	ENSG00000157895	rs1169288	Ovary
C12orf43	3	12_121416650_A_C_b37	-37655	34	0.26469	-0.0907626	0.080587	ENSG00000157895	rs1169288	Brain_Substantia_nigra
C12orf43	3	12_121416650_A_C_b37	-37655	50	0.286086	0.0564558	0.0525982	ENSG00000157895	rs1169288	Brain_Anterior_cingulate_cortex_BA24
C12orf43	3	12_121416650_A_C_b37	-37655	51	0.289753	-0.0737949	0.0692905	ENSG00000157895	rs1169288	Brain_Putamen_basal_ganglia
C12orf43	3	12_121416650_A_C_b37	-37655	69	0.391455	-0.0594481	0.069112	ENSG00000157895	rs1169288	Brain_Cerebellum
C12orf43	3	12_121416650_A_C_b37	-37655	79	0.443962	-0.0615789	0.080175	ENSG00000157895	rs1169288	Pituitary
C12orf43	3	12_121416650_A_C_b37	-37655	49	0.480185	0.0532138	0.0750449	ENSG00000157895	rs1169288	Brain_Hypothalamus
C12orf43	3	12_121416650_A_C_b37	-37655	60	0.498661	-0.0474347	0.0698712	ENSG00000157895	rs1169288	Brain_Nucleus_accumbens_basal_ganglia
C12orf43	3	12_121416650_A_C_b37	-37655	68	0.537957	0.0444714	0.0720008	ENSG00000157895	rs1169288	Brain_Caudate_basal_ganglia
C12orf43	3	12_121416650_A_C_b37	-37655	46	0.633162	0.0263001	0.0549141	ENSG00000157895	rs1169288	Brain_Hippocampus
C12orf43	3	12_121416650_A_C_b37	-37655	46	0.63722	-0.0749429	0.158146	ENSG00000157895	rs1169288	Minor_Salivary_Gland
C12orf43	3	12_121416650_A_C_b37	-37655	39	0.696324	-0.0523936	0.133611	ENSG00000157895	rs1169288	Brain_Spinal_cord_cervical_c-1
C12orf43	3	12_121416650_A_C_b37	-37655	55	0.832992	-0.0100878	0.0477098	ENSG00000157895	rs1169288	Brain_Frontal_Cortex_BA9
C12orf43	3	12_121416650_A_C_b37	-37655	64	0.869927	0.00717353	0.0437089	ENSG00000157895	rs1169288	Brain_Cortex
C12orf43	3	12_121416650_A_C_b37	-37655	34	0.953009	0.00497196	0.0840518	ENSG00000157895	rs1169288	Brain_Amygdala
P2RX4	3	12_121416650_A_C_b37	-231010	34	0.0267277	-0.300163	0.132455	ENSG00000135124	rs1169288	Brain_Amygdala
P2RX4	3	12_121416650_A_C_b37	-231010	65	0.0355327	0.154861	0.0726675	ENSG00000135124	rs1169288	Ovary
P2RX4	3	12_121416650_A_C_b37	-231010	186	0.0384588	0.0791657	0.0380783	ENSG00000135124	rs1169288	Whole_Blood
P2RX4	3	12_121416650_A_C_b37	-231010	60	0.0524548	-0.163873	0.0835663	ENSG00000135124	rs1169288	Brain_Nucleus_accumbens_basal_ganglia
P2RX4	3	12_121416650_A_C_b37	-231010	51	0.0640689	-0.199159	0.106217	ENSG00000135124	rs1169288	Brain_Putamen_basal_ganglia
P2RX4	3	12_121416650_A_C_b37	-231010	71	0.110711	0.162078	0.10089	ENSG00000135124	rs1169288	Spleen
P2RX4	3	12_121416650_A_C_b37	-231010	68	0.15158	-0.126038	0.0873442	ENSG00000135124	rs1169288	Brain_Caudate_basal_ganglia
P2RX4	3	12_121416650_A_C_b37	-231010	177	0.165802	0.0695703	0.050072	ENSG00000135124	rs1169288	Esophagus_Muscularis
P2RX4	3	12_121416650_A_C_b37	-231010	88	0.194123	0.092224	0.0706791	ENSG00000135124	rs1169288	Adrenal_Gland
P2RX4	3	12_121416650_A_C_b37	-231010	180	0.201993	-0.0565309	0.0442068	ENSG00000135124	rs1169288	Esophagus_Mucosa
P2RX4	3	12_121416650_A_C_b37	-231010	72	0.202355	0.0775214	0.0604601	ENSG00000135124	rs1169288	Artery_Coronary
P2RX4	3	12_121416650_A_C_b37	-231010	116	0.206758	0.0997913	0.0787682	ENSG00000135124	rs1169288	Testis
P2RX4	3	12_121416650_A_C_b37	-231010	39	0.242395	-0.110928	0.093969	ENSG00000135124	rs1169288	Brain_Spinal_cord_cervical_c-1
P2RX4	3	12_121416650_A_C_b37	-231010	64	0.275176	0.0834787	0.0761391	ENSG00000135124	rs1169288	Liver
P2RX4	3	12_121416650_A_C_b37	-231010	106	0.313236	0.0646877	0.0639505	ENSG00000135124	rs1169288	Colon_Sigmoid
P2RX4	3	12_121416650_A_C_b37	-231010	192	0.32161	0.0404396	0.0407365	ENSG00000135124	rs1169288	Lung
P2RX4	3	12_121416650_A_C_b37	-231010	51	0.340254	0.0811951	0.0846563	ENSG00000135124	rs1169288	Vagina
P2RX4	3	12_121416650_A_C_b37	-231010	57	0.34072	0.0791983	0.0827417	ENSG00000135124	rs1169288	Brain_Cerebellar_Hemisphere
P2RX4	3	12_121416650_A_C_b37	-231010	205	0.36939	0.0361293	0.0401937	ENSG00000135124	rs1169288	Artery_Tibial
P2RX4	3	12_121416650_A_C_b37	-231010	79	0.419774	0.0661999	0.0817688	ENSG00000135124	rs1169288	Pituitary
P2RX4	3	12_121416650_A_C_b37	-231010	34	0.430638	-0.0903821	0.113882	ENSG00000135124	rs1169288	Brain_Substantia_nigra
P2RX4	3	12_121416650_A_C_b37	-231010	248	0.44702	0.028948	0.0380344	ENSG00000135124	rs1169288	Muscle_Skeletal
P2RX4	3	12_121416650_A_C_b37	-231010	129	0.449072	0.041308	0.0544732	ENSG00000135124	rs1169288	Heart_Left_Ventricle
P2RX4	3	12_121416650_A_C_b37	-231010	141	0.45266	0.0380974	0.0506374	ENSG00000135124	rs1169288	Artery_Aorta
P2RX4	3	12_121416650_A_C_b37	-231010	149	0.462891	0.0297499	0.040463	ENSG00000135124	rs1169288	Cells_Transformed_fibroblasts
P2RX4	3	12_121416650_A_C_b37	-231010	46	0.470567	-0.0752799	0.103884	ENSG00000135124	rs1169288	Brain_Hippocampus
P2RX4	3	12_121416650_A_C_b37	-231010	196	0.480181	0.0295234	0.04177	ENSG00000135124	rs1169288	Thyroid
P2RX4	3	12_121416650_A_C_b37	-231010	202	0.489255	-0.0256089	0.0369912	ENSG00000135124	rs1169288	Adipose_Subcutaneous
P2RX4	3	12_121416650_A_C_b37	-231010	55	0.490842	-0.0702353	0.101551	ENSG00000135124	rs1169288	Brain_Frontal_Cortex_BA9
P2RX4	3	12_121416650_A_C_b37	-231010	124	0.499822	-0.0312541	0.0462335	ENSG00000135124	rs1169288	Breast_Mammary_Tissue
P2RX4	3	12_121416650_A_C_b37	-231010	59	0.503794	-0.0377553	0.0562708	ENSG00000135124	rs1169288	Small_Intestine_Terminal_Ileum
P2RX4	3	12_121416650_A_C_b37	-231010	210	0.51194	-0.0249685	0.038033	ENSG00000135124	rs1169288	Skin_Sun_Exposed_Lower_leg
P2RX4	3	12_121416650_A_C_b37	-231010	46	0.549477	0.0447526	0.0743664	ENSG00000135124	rs1169288	Minor_Salivary_Gland
P2RX4	3	12_121416650_A_C_b37	-231010	115	0.581561	-0.0244207	0.0442401	ENSG00000135124	rs1169288	Stomach
P2RX4	3	12_121416650_A_C_b37	-231010	49	0.631005	0.0479383	0.0994495	ENSG00000135124	rs1169288	Brain_Hypothalamus
P2RX4	3	12_121416650_A_C_b37	-231010	107	0.669283	0.0314575	0.0735292	ENSG00000135124	rs1169288	Pancreas
P2RX4	3	12_121416650_A_C_b37	-231010	166	0.725328	0.0185427	0.0527236	ENSG00000135124	rs1169288	Skin_Not_Sun_Exposed_Suprapubic
P2RX4	3	12_121416650_A_C_b37	-231010	126	0.836214	0.0115217	0.055662	ENSG00000135124	rs1169288	Heart_Atrial_Appendage
P2RX4	3	12_121416650_A_C_b37	-231010	69	0.868152	-0.0139548	0.0838777	ENSG00000135124	rs1169288	Brain_Cerebellum
P2RX4	3	12_121416650_A_C_b37	-231010	55	0.888277	-0.0144535	0.102552	ENSG00000135124	rs1169288	Uterus
P2RX4	3	12_121416650_A_C_b37	-231010	57	0.898088	-0.0129635	0.100946	ENSG00000135124	rs1169288	Cells_EBV-transformed_lymphocytes
P2RX4	3	12_121416650_A_C_b37	-231010	75	0.899116	-0.0108208	0.0851555	ENSG00000135124	rs1169288	Prostate
P2RX4	3	12_121416650_A_C_b37	-231010	150	0.90728	0.00558934	0.0479431	ENSG00000135124	rs1169288	Adipose_Visceral_Omentum
P2RX4	3	12_121416650_A_C_b37	-231010	64	0.916151	-0.0109755	0.104017	ENSG00000135124	rs1169288	Brain_Cortex
P2RX4	3	12_121416650_A_C_b37	-231010	173	0.93404	0.00365771	0.0441573	ENSG00000135124	rs1169288	Nerve_Tibial
P2RX4	3	12_121416650_A_C_b37	-231010	50	0.986462	0.00200647	0.11791	ENSG00000135124	rs1169288	Brain_Anterior_cingulate_cortex_BA24
P2RX4	3	12_121416650_A_C_b37	-231010	105	0.991348	0.000676936	0.0623343	ENSG00000135124	rs1169288	Esophagus_Gastroesophageal_Junction
P2RX4	3	12_121416650_A_C_b37	-231010	134	0.995135	-0.000185157	0.0303304	ENSG00000135124	rs1169288	Colon_Transverse
CAMKK2	3	12_121416650_A_C_b37	-319461	115	0.0063148	0.180257	0.0653075	ENSG00000110931	rs1169288	Stomach
CAMKK2	3	12_121416650_A_C_b37	-319461	106	0.0186368	0.181689	0.0764653	ENSG00000110931	rs1169288	Colon_Sigmoid
CAMKK2	3	12_121416650_A_C_b37	-319461	88	0.0228773	0.152965	0.0664713	ENSG00000110931	rs1169288	Adrenal_Gland
CAMKK2	3	12_121416650_A_C_b37	-319461	141	0.0421193	0.108005	0.052826	ENSG00000110931	rs1169288	Artery_Aorta
CAMKK2	3	12_121416650_A_C_b37	-319461	59	0.0626356	0.116101	0.0616645	ENSG00000110931	rs1169288	Small_Intestine_Terminal_Ileum
CAMKK2	3	12_121416650_A_C_b37	-319461	202	0.0814227	0.0708049	0.0405054	ENSG00000110931	rs1169288	Adipose_Subcutaneous
CAMKK2	3	12_121416650_A_C_b37	-319461	39	0.0933354	0.176621	0.103607	ENSG00000110931	rs1169288	Brain_Spinal_cord_cervical_c-1
CAMKK2	3	12_121416650_A_C_b37	-319461	46	0.0983484	-0.168399	0.100371	ENSG00000110931	rs1169288	Minor_Salivary_Gland
CAMKK2	3	12_121416650_A_C_b37	-319461	55	0.0993097	-0.0820377	0.0492921	ENSG00000110931	rs1169288	Brain_Frontal_Cortex_BA9
CAMKK2	3	12_121416650_A_C_b37	-319461	192	0.106985	0.065194	0.0403305	ENSG00000110931	rs1169288	Lung
CAMKK2	3	12_121416650_A_C_b37	-319461	65	0.113017	0.171984	0.107569	ENSG00000110931	rs1169288	Ovary
CAMKK2	3	12_121416650_A_C_b37	-319461	107	0.153754	0.124076	0.0866251	ENSG00000110931	rs1169288	Pancreas
CAMKK2	3	12_121416650_A_C_b37	-319461	205	0.197578	0.0485424	0.037596	ENSG00000110931	rs1169288	Artery_Tibial
CAMKK2	3	12_121416650_A_C_b37	-319461	71	0.219216	0.107428	0.0869958	ENSG00000110931	rs1169288	Spleen
CAMKK2	3	12_121416650_A_C_b37	-319461	126	0.260687	0.0400605	0.0355215	ENSG00000110931	rs1169288	Heart_Atrial_Appendage
CAMKK2	3	12_121416650_A_C_b37	-319461	46	0.280391	-0.0669095	0.0616083	ENSG00000110931	rs1169288	Brain_Hippocampus
CAMKK2	3	12_121416650_A_C_b37	-319461	51	0.291517	0.0724801	0.0682825	ENSG00000110931	rs1169288	Vagina
CAMKK2	3	12_121416650_A_C_b37	-319461	134	0.300559	0.0580324	0.0559183	ENSG00000110931	rs1169288	Colon_Transverse
CAMKK2	3	12_121416650_A_C_b37	-319461	210	0.312059	0.032757	0.0323563	ENSG00000110931	rs1169288	Skin_Sun_Exposed_Lower_leg
CAMKK2	3	12_121416650_A_C_b37	-319461	64	0.315409	0.0803797	0.079718	ENSG00000110931	rs1169288	Liver
CAMKK2	3	12_121416650_A_C_b37	-319461	57	0.324761	-0.0756106	0.0763857	ENSG00000110931	rs1169288	Cells_EBV-transformed_lymphocytes
CAMKK2	3	12_121416650_A_C_b37	-319461	72	0.324915	0.0886769	0.089696	ENSG00000110931	rs1169288	Artery_Coronary
CAMKK2	3	12_121416650_A_C_b37	-319461	124	0.334342	-0.0477583	0.0493496	ENSG00000110931	rs1169288	Breast_Mammary_Tissue
CAMKK2	3	12_121416650_A_C_b37	-319461	55	0.355313	0.0900743	0.0968761	ENSG00000110931	rs1169288	Uterus
CAMKK2	3	12_121416650_A_C_b37	-319461	68	0.432412	-0.0305838	0.0388277	ENSG00000110931	rs1169288	Brain_Caudate_basal_ganglia
CAMKK2	3	12_121416650_A_C_b37	-319461	50	0.446457	-0.0419807	0.0548906	ENSG00000110931	rs1169288	Brain_Anterior_cingulate_cortex_BA24
CAMKK2	3	12_121416650_A_C_b37	-319461	60	0.446937	-0.0314638	0.0412196	ENSG00000110931	rs1169288	Brain_Nucleus_accumbens_basal_ganglia
CAMKK2	3	12_121416650_A_C_b37	-319461	196	0.449936	0.0312191	0.0412723	ENSG00000110931	rs1169288	Thyroid
CAMKK2	3	12_121416650_A_C_b37	-319461	173	0.520985	0.0280018	0.0435757	ENSG00000110931	rs1169288	Nerve_Tibial
CAMKK2	3	12_121416650_A_C_b37	-319461	180	0.591717	-0.0220593	0.041083	ENSG00000110931	rs1169288	Esophagus_Mucosa
CAMKK2	3	12_121416650_A_C_b37	-319461	34	0.595826	-0.051794	0.09711	ENSG00000110931	rs1169288	Brain_Substantia_nigra
CAMKK2	3	12_121416650_A_C_b37	-319461	34	0.601495	-0.0330543	0.0629871	ENSG00000110931	rs1169288	Brain_Amygdala
CAMKK2	3	12_121416650_A_C_b37	-319461	51	0.637754	-0.017825	0.0377281	ENSG00000110931	rs1169288	Brain_Putamen_basal_ganglia
CAMKK2	3	12_121416650_A_C_b37	-319461	105	0.720094	0.0183418	0.0511045	ENSG00000110931	rs1169288	Esophagus_Gastroesophageal_Junction
CAMKK2	3	12_121416650_A_C_b37	-319461	186	0.721498	0.0088576	0.0248257	ENSG00000110931	rs1169288	Whole_Blood
CAMKK2	3	12_121416650_A_C_b37	-319461	75	0.742434	0.0253425	0.0769212	ENSG00000110931	rs1169288	Prostate
CAMKK2	3	12_121416650_A_C_b37	-319461	69	0.810738	0.0181036	0.0754266	ENSG00000110931	rs1169288	Brain_Cerebellum
CAMKK2	3	12_121416650_A_C_b37	-319461	177	0.834947	0.00940178	0.0450808	ENSG00000110931	rs1169288	Esophagus_Muscularis
CAMKK2	3	12_121416650_A_C_b37	-319461	57	0.85452	-0.0156333	0.0850489	ENSG00000110931	rs1169288	Brain_Cerebellar_Hemisphere
CAMKK2	3	12_121416650_A_C_b37	-319461	150	0.856141	0.0087811	0.0483894	ENSG00000110931	rs1169288	Adipose_Visceral_Omentum
CAMKK2	3	12_121416650_A_C_b37	-319461	248	0.872348	0.00598945	0.0372537	ENSG00000110931	rs1169288	Muscle_Skeletal
CAMKK2	3	12_121416650_A_C_b37	-319461	129	0.885519	-0.00543921	0.0377348	ENSG00000110931	rs1169288	Heart_Left_Ventricle
CAMKK2	3	12_121416650_A_C_b37	-319461	79	0.914959	0.00822727	0.0768826	ENSG00000110931	rs1169288	Pituitary
CAMKK2	3	12_121416650_A_C_b37	-319461	64	0.924461	-0.00397966	0.0418798	ENSG00000110931	rs1169288	Brain_Cortex
CAMKK2	3	12_121416650_A_C_b37	-319461	149	0.931946	0.00414205	0.0484542	ENSG00000110931	rs1169288	Cells_Transformed_fibroblasts
CAMKK2	3	12_121416650_A_C_b37	-319461	116	0.974337	-0.00138199	0.0429031	ENSG00000110931	rs1169288	Testis
CAMKK2	3	12_121416650_A_C_b37	-319461	166	0.978913	-0.0010166	0.0384268	ENSG00000110931	rs1169288	Skin_Not_Sun_Exposed_Suprapubic
CAMKK2	3	12_121416650_A_C_b37	-319461	49	0.995226	-0.000561952	0.0936393	ENSG00000110931	rs1169288	Brain_Hypothalamus
SPPL3	3	12_121416650_A_C_b37	74476	149	0.000160228	-0.113908	0.029714	ENSG00000157837	rs1169288	Cells_Transformed_fibroblasts
SPPL3	3	12_121416650_A_C_b37	74476	192	0.000270397	-0.131476	0.0356919	ENSG00000157837	rs1169288	Lung
SPPL3	3	12_121416650_A_C_b37	74476	202	0.000387076	-0.150858	0.0420565	ENSG00000157837	rs1169288	Adipose_Subcutaneous
SPPL3	3	12_121416650_A_C_b37	74476	115	0.000552908	-0.177562	0.0505823	ENSG00000157837	rs1169288	Stomach
SPPL3	3	12_121416650_A_C_b37	74476	116	0.000628118	-0.17274	0.0496698	ENSG00000157837	rs1169288	Testis
SPPL3	3	12_121416650_A_C_b37	74476	177	0.000820155	-0.138418	0.0409241	ENSG00000157837	rs1169288	Esophagus_Muscularis
SPPL3	3	12_121416650_A_C_b37	74476	173	0.000840393	-0.124144	0.0367948	ENSG00000157837	rs1169288	Nerve_Tibial
SPPL3	3	12_121416650_A_C_b37	74476	126	0.000897137	-0.169956	0.050452	ENSG00000157837	rs1169288	Heart_Atrial_Appendage
SPPL3	3	12_121416650_A_C_b37	74476	105	0.00106297	-0.178359	0.0535835	ENSG00000157837	rs1169288	Esophagus_Gastroesophageal_Junction
SPPL3	3	12_121416650_A_C_b37	74476	150	0.00151352	-0.156031	0.048668	ENSG00000157837	rs1169288	Adipose_Visceral_Omentum
SPPL3	3	12_121416650_A_C_b37	74476	106	0.00196501	-0.184958	0.0588002	ENSG00000157837	rs1169288	Colon_Sigmoid
SPPL3	3	12_121416650_A_C_b37	74476	79	0.00289697	-0.197926	0.0650881	ENSG00000157837	rs1169288	Pituitary
SPPL3	3	12_121416650_A_C_b37	74476	69	0.00408282	-0.252669	0.0862506	ENSG00000157837	rs1169288	Brain_Cerebellum
SPPL3	3	12_121416650_A_C_b37	74476	248	0.0042854	-0.106758	0.037174	ENSG00000157837	rs1169288	Muscle_Skeletal
SPPL3	3	12_121416650_A_C_b37	74476	107	0.0108403	-0.163153	0.0633819	ENSG00000157837	rs1169288	Pancreas
SPPL3	3	12_121416650_A_C_b37	74476	196	0.0203929	-0.0786908	0.0337696	ENSG00000157837	rs1169288	Thyroid
SPPL3	3	12_121416650_A_C_b37	74476	64	0.0233406	-0.182396	0.0793453	ENSG00000157837	rs1169288	Brain_Cortex
SPPL3	3	12_121416650_A_C_b37	74476	57	0.0548687	0.159912	0.0822643	ENSG00000157837	rs1169288	Cells_EBV-transformed_lymphocytes
SPPL3	3	12_121416650_A_C_b37	74476	210	0.0593024	0.0384207	0.0203053	ENSG00000157837	rs1169288	Skin_Sun_Exposed_Lower_leg
SPPL3	3	12_121416650_A_C_b37	74476	51	0.0610154	-0.159125	0.083864	ENSG00000157837	rs1169288	Brain_Putamen_basal_ganglia
SPPL3	3	12_121416650_A_C_b37	74476	75	0.0625366	-0.176273	0.0936834	ENSG00000157837	rs1169288	Prostate
SPPL3	3	12_121416650_A_C_b37	74476	141	0.0697274	-0.0921119	0.0505341	ENSG00000157837	rs1169288	Artery_Aorta
SPPL3	3	12_121416650_A_C_b37	74476	34	0.0777547	0.17193	0.0957464	ENSG00000157837	rs1169288	Brain_Substantia_nigra
SPPL3	3	12_121416650_A_C_b37	74476	59	0.0819985	-0.12052	0.068599	ENSG00000157837	rs1169288	Small_Intestine_Terminal_Ileum
SPPL3	3	12_121416650_A_C_b37	74476	46	0.0878396	-0.163985	0.0945798	ENSG00000157837	rs1169288	Minor_Salivary_Gland
SPPL3	3	12_121416650_A_C_b37	74476	134	0.123462	-0.0737899	0.0477097	ENSG00000157837	rs1169288	Colon_Transverse
SPPL3	3	12_121416650_A_C_b37	74476	49	0.132677	-0.131011	0.0863039	ENSG00000157837	rs1169288	Brain_Hypothalamus
SPPL3	3	12_121416650_A_C_b37	74476	72	0.145051	-0.129623	0.0883471	ENSG00000157837	rs1169288	Artery_Coronary
SPPL3	3	12_121416650_A_C_b37	74476	88	0.14522	-0.0931972	0.0636197	ENSG00000157837	rs1169288	Adrenal_Gland
SPPL3	3	12_121416650_A_C_b37	74476	60	0.147392	-0.104553	0.0716476	ENSG00000157837	rs1169288	Brain_Nucleus_accumbens_basal_ganglia
SPPL3	3	12_121416650_A_C_b37	74476	68	0.162162	-0.121735	0.0865606	ENSG00000157837	rs1169288	Brain_Caudate_basal_ganglia
SPPL3	3	12_121416650_A_C_b37	74476	205	0.191064	-0.0441473	0.033695	ENSG00000157837	rs1169288	Artery_Tibial
SPPL3	3	12_121416650_A_C_b37	74476	57	0.202648	-0.0954304	0.0744267	ENSG00000157837	rs1169288	Brain_Cerebellar_Hemisphere
SPPL3	3	12_121416650_A_C_b37	74476	124	0.261724	-0.0745968	0.0662776	ENSG00000157837	rs1169288	Breast_Mammary_Tissue
SPPL3	3	12_121416650_A_C_b37	74476	64	0.345106	-0.0825343	0.0870625	ENSG00000157837	rs1169288	Liver
SPPL3	3	12_121416650_A_C_b37	74476	129	0.351975	-0.0504112	0.0540461	ENSG00000157837	rs1169288	Heart_Left_Ventricle
SPPL3	3	12_121416650_A_C_b37	74476	51	0.375287	-0.045779	0.0513591	ENSG00000157837	rs1169288	Vagina
SPPL3	3	12_121416650_A_C_b37	74476	180	0.396716	0.0283182	0.0333644	ENSG00000157837	rs1169288	Esophagus_Mucosa
SPPL3	3	12_121416650_A_C_b37	74476	34	0.406896	-0.0911017	0.109143	ENSG00000157837	rs1169288	Brain_Amygdala
SPPL3	3	12_121416650_A_C_b37	74476	55	0.531965	-0.0501598	0.0799641	ENSG00000157837	rs1169288	Brain_Frontal_Cortex_BA9
SPPL3	3	12_121416650_A_C_b37	74476	39	0.559974	-0.0529064	0.0902692	ENSG00000157837	rs1169288	Brain_Spinal_cord_cervical_c-1
SPPL3	3	12_121416650_A_C_b37	74476	55	0.589152	-0.0497581	0.0917572	ENSG00000157837	rs1169288	Uterus
SPPL3	3	12_121416650_A_C_b37	74476	65	0.616502	0.0509878	0.101492	ENSG00000157837	rs1169288	Ovary
SPPL3	3	12_121416650_A_C_b37	74476	71	0.833657	-0.0164134	0.0779897	ENSG00000157837	rs1169288	Spleen
SPPL3	3	12_121416650_A_C_b37	74476	186	0.8855	0.00470303	0.0326323	ENSG00000157837	rs1169288	Whole_Blood
SPPL3	3	12_121416650_A_C_b37	74476	46	0.9017	-0.0095237	0.0768866	ENSG00000157837	rs1169288	Brain_Hippocampus
SPPL3	3	12_121416650_A_C_b37	74476	166	0.941784	-0.00174789	0.0239135	ENSG00000157837	rs1169288	Skin_Not_Sun_Exposed_Suprapubic
SPPL3	3	12_121416650_A_C_b37	74476	50	0.95154	-0.00512081	0.0840187	ENSG00000157837	rs1169288	Brain_Anterior_cingulate_cortex_BA24
COQ5	3	12_121416650_A_C_b37	444497	141	9.52778e-05	-0.25516	0.0641556	ENSG00000110871	rs1169288	Artery_Aorta
COQ5	3	12_121416650_A_C_b37	444497	107	0.000562872	-0.32192	0.0916985	ENSG00000110871	rs1169288	Pancreas
COQ5	3	12_121416650_A_C_b37	444497	177	0.003286	-0.198917	0.0670912	ENSG00000110871	rs1169288	Esophagus_Muscularis
COQ5	3	12_121416650_A_C_b37	444497	71	0.00640963	-0.261507	0.0943	ENSG00000110871	rs1169288	Spleen
COQ5	3	12_121416650_A_C_b37	444497	105	0.0111675	-0.196394	0.0765821	ENSG00000110871	rs1169288	Esophagus_Gastroesophageal_Junction
COQ5	3	12_121416650_A_C_b37	444497	186	0.0117189	-0.089763	0.0353965	ENSG00000110871	rs1169288	Whole_Blood
COQ5	3	12_121416650_A_C_b37	444497	180	0.0130196	-0.116924	0.0467957	ENSG00000110871	rs1169288	Esophagus_Mucosa
COQ5	3	12_121416650_A_C_b37	444497	116	0.022027	-0.164899	0.0714138	ENSG00000110871	rs1169288	Testis
COQ5	3	12_121416650_A_C_b37	444497	129	0.0348151	-0.121965	0.0574315	ENSG00000110871	rs1169288	Heart_Left_Ventricle
COQ5	3	12_121416650_A_C_b37	444497	173	0.0362316	-0.109835	0.052204	ENSG00000110871	rs1169288	Nerve_Tibial
COQ5	3	12_121416650_A_C_b37	444497	166	0.0513817	-0.0905709	0.0462907	ENSG00000110871	rs1169288	Skin_Not_Sun_Exposed_Suprapubic
COQ5	3	12_121416650_A_C_b37	444497	192	0.061452	-0.0699724	0.0372807	ENSG00000110871	rs1169288	Lung
COQ5	3	12_121416650_A_C_b37	444497	106	0.0653557	-0.160395	0.0864619	ENSG00000110871	rs1169288	Colon_Sigmoid
COQ5	3	12_121416650_A_C_b37	444497	51	0.0680312	-0.222243	0.120221	ENSG00000110871	rs1169288	Vagina
COQ5	3	12_121416650_A_C_b37	444497	124	0.0716441	-0.0918199	0.0507004	ENSG00000110871	rs1169288	Breast_Mammary_Tissue
COQ5	3	12_121416650_A_C_b37	444497	150	0.0897507	-0.0782432	0.0459432	ENSG00000110871	rs1169288	Adipose_Visceral_Omentum
COQ5	3	12_121416650_A_C_b37	444497	205	0.140917	-0.0852337	0.0577454	ENSG00000110871	rs1169288	Artery_Tibial
COQ5	3	12_121416650_A_C_b37	444497	46	0.143158	-0.172111	0.116514	ENSG00000110871	rs1169288	Brain_Hippocampus
COQ5	3	12_121416650_A_C_b37	444497	149	0.18639	-0.0656328	0.0495341	ENSG00000110871	rs1169288	Cells_Transformed_fibroblasts
COQ5	3	12_121416650_A_C_b37	444497	60	0.187756	0.135074	0.101893	ENSG00000110871	rs1169288	Brain_Nucleus_accumbens_basal_ganglia
COQ5	3	12_121416650_A_C_b37	444497	248	0.190901	-0.0471991	0.0360295	ENSG00000110871	rs1169288	Muscle_Skeletal
COQ5	3	12_121416650_A_C_b37	444497	196	0.221304	-0.0485025	0.0395818	ENSG00000110871	rs1169288	Thyroid
COQ5	3	12_121416650_A_C_b37	444497	202	0.234447	-0.0496866	0.0417099	ENSG00000110871	rs1169288	Adipose_Subcutaneous
COQ5	3	12_121416650_A_C_b37	444497	126	0.237135	-0.0860794	0.0726084	ENSG00000110871	rs1169288	Heart_Atrial_Appendage
COQ5	3	12_121416650_A_C_b37	444497	39	0.242497	-0.123283	0.104458	ENSG00000110871	rs1169288	Brain_Spinal_cord_cervical_c-1
COQ5	3	12_121416650_A_C_b37	444497	88	0.303028	-0.0747753	0.0723291	ENSG00000110871	rs1169288	Adrenal_Gland
COQ5	3	12_121416650_A_C_b37	444497	79	0.315369	0.0841137	0.0834264	ENSG00000110871	rs1169288	Pituitary
COQ5	3	12_121416650_A_C_b37	444497	115	0.330664	-0.0549851	0.0563863	ENSG00000110871	rs1169288	Stomach
COQ5	3	12_121416650_A_C_b37	444497	55	0.341821	-0.0955125	0.0998737	ENSG00000110871	rs1169288	Uterus
COQ5	3	12_121416650_A_C_b37	444497	51	0.349121	-0.0964458	0.102465	ENSG00000110871	rs1169288	Brain_Putamen_basal_ganglia
COQ5	3	12_121416650_A_C_b37	444497	46	0.45262	-0.0915053	0.12108	ENSG00000110871	rs1169288	Minor_Salivary_Gland
COQ5	3	12_121416650_A_C_b37	444497	134	0.463879	-0.0367582	0.0500914	ENSG00000110871	rs1169288	Colon_Transverse
COQ5	3	12_121416650_A_C_b37	444497	59	0.486878	-0.0478306	0.0685381	ENSG00000110871	rs1169288	Small_Intestine_Terminal_Ileum
COQ5	3	12_121416650_A_C_b37	444497	57	0.511212	-0.0535385	0.0811884	ENSG00000110871	rs1169288	Cells_EBV-transformed_lymphocytes
COQ5	3	12_121416650_A_C_b37	444497	210	0.521899	-0.025723	0.0401249	ENSG00000110871	rs1169288	Skin_Sun_Exposed_Lower_leg
COQ5	3	12_121416650_A_C_b37	444497	50	0.523549	-0.0662635	0.10346	ENSG00000110871	rs1169288	Brain_Anterior_cingulate_cortex_BA24
COQ5	3	12_121416650_A_C_b37	444497	65	0.540203	-0.0650553	0.105847	ENSG00000110871	rs1169288	Ovary
COQ5	3	12_121416650_A_C_b37	444497	55	0.548409	0.0574712	0.095423	ENSG00000110871	rs1169288	Brain_Frontal_Cortex_BA9
COQ5	3	12_121416650_A_C_b37	444497	72	0.553558	-0.0520261	0.0875594	ENSG00000110871	rs1169288	Artery_Coronary
COQ5	3	12_121416650_A_C_b37	444497	68	0.603681	-0.0416395	0.080004	ENSG00000110871	rs1169288	Brain_Caudate_basal_ganglia
COQ5	3	12_121416650_A_C_b37	444497	75	0.62987	0.0436807	0.0903871	ENSG00000110871	rs1169288	Prostate
COQ5	3	12_121416650_A_C_b37	444497	64	0.642759	0.0446801	0.0960691	ENSG00000110871	rs1169288	Brain_Cortex
COQ5	3	12_121416650_A_C_b37	444497	34	0.657824	0.0515222	0.115798	ENSG00000110871	rs1169288	Brain_Amygdala
COQ5	3	12_121416650_A_C_b37	444497	57	0.763609	-0.0214768	0.071223	ENSG00000110871	rs1169288	Brain_Cerebellar_Hemisphere
COQ5	3	12_121416650_A_C_b37	444497	69	0.794119	0.0215561	0.0824127	ENSG00000110871	rs1169288	Brain_Cerebellum
COQ5	3	12_121416650_A_C_b37	444497	34	0.810093	0.0335674	0.13905	ENSG00000110871	rs1169288	Brain_Substantia_nigra
COQ5	3	12_121416650_A_C_b37	444497	64	0.872111	0.0107484	0.066622	ENSG00000110871	rs1169288	Liver
COQ5	3	12_121416650_A_C_b37	444497	49	0.895525	-0.0113045	0.0858315	ENSG00000110871	rs1169288	Brain_Hypothalamus
HNF1A	3	12_121416650_A_C_b37	304	116	0.000110769	0.3514	0.0889793	ENSG00000135100	rs1169288	Testis
HNF1A	3	12_121416650_A_C_b37	304	64	0.000180793	0.265013	0.0684523	ENSG00000135100	rs1169288	Brain_Cortex
HNF1A	3	12_121416650_A_C_b37	304	69	0.0014584	0.310084	0.0951119	ENSG00000135100	rs1169288	Brain_Cerebellum
HNF1A	3	12_121416650_A_C_b37	304	55	0.00454965	0.217682	0.0749166	ENSG00000135100	rs1169288	Brain_Frontal_Cortex_BA9
HNF1A	3	12_121416650_A_C_b37	304	134	0.0248913	-0.0839044	0.037136	ENSG00000135100	rs1169288	Colon_Transverse
HNF1A	3	12_121416650_A_C_b37	304	49	0.0285539	0.224972	0.101017	ENSG00000135100	rs1169288	Brain_Hypothalamus
HNF1A	3	12_121416650_A_C_b37	304	57	0.0797945	0.20815	0.117543	ENSG00000135100	rs1169288	Cells_EBV-transformed_lymphocytes
HNF1A	3	12_121416650_A_C_b37	304	39	0.138682	0.209063	0.139343	ENSG00000135100	rs1169288	Brain_Spinal_cord_cervical_c-1
HNF1A	3	12_121416650_A_C_b37	304	166	0.154252	0.112148	0.0785078	ENSG00000135100	rs1169288	Skin_Not_Sun_Exposed_Suprapubic
HNF1A	3	12_121416650_A_C_b37	304	248	0.154935	0.0818834	0.0574679	ENSG00000135100	rs1169288	Muscle_Skeletal
HNF1A	3	12_121416650_A_C_b37	304	34	0.161215	0.157727	0.111144	ENSG00000135100	rs1169288	Brain_Substantia_nigra
HNF1A	3	12_121416650_A_C_b37	304	72	0.184465	-0.136679	0.10237	ENSG00000135100	rs1169288	Artery_Coronary
HNF1A	3	12_121416650_A_C_b37	304	105	0.190259	0.0870548	0.0662071	ENSG00000135100	rs1169288	Esophagus_Gastroesophageal_Junction
HNF1A	3	12_121416650_A_C_b37	304	46	0.197503	0.224263	0.172185	ENSG00000135100	rs1169288	Minor_Salivary_Gland
HNF1A	3	12_121416650_A_C_b37	304	60	0.211867	0.126672	0.100863	ENSG00000135100	rs1169288	Brain_Nucleus_accumbens_basal_ganglia
HNF1A	3	12_121416650_A_C_b37	304	173	0.232362	0.0893202	0.0746346	ENSG00000135100	rs1169288	Nerve_Tibial
HNF1A	3	12_121416650_A_C_b37	304	71	0.265259	0.144029	0.1287	ENSG00000135100	rs1169288	Spleen
HNF1A	3	12_121416650_A_C_b37	304	149	0.268902	0.0642837	0.0580137	ENSG00000135100	rs1169288	Cells_Transformed_fibroblasts
HNF1A	3	12_121416650_A_C_b37	304	186	0.325428	-0.0649189	0.0659097	ENSG00000135100	rs1169288	Whole_Blood
HNF1A	3	12_121416650_A_C_b37	304	177	0.364929	0.0606033	0.0667825	ENSG00000135100	rs1169288	Esophagus_Muscularis
HNF1A	3	12_121416650_A_C_b37	304	115	0.397021	-0.0416205	0.049036	ENSG00000135100	rs1169288	Stomach
HNF1A	3	12_121416650_A_C_b37	304	51	0.399364	-0.119377	0.14093	ENSG00000135100	rs1169288	Vagina
HNF1A	3	12_121416650_A_C_b37	304	196	0.426752	0.0518484	0.0651575	ENSG00000135100	rs1169288	Thyroid
HNF1A	3	12_121416650_A_C_b37	304	205	0.430192	-0.0562638	0.0712325	ENSG00000135100	rs1169288	Artery_Tibial
HNF1A	3	12_121416650_A_C_b37	304	55	0.430642	0.081684	0.103116	ENSG00000135100	rs1169288	Uterus
HNF1A	3	12_121416650_A_C_b37	304	129	0.453246	-0.0676202	0.0899984	ENSG00000135100	rs1169288	Heart_Left_Ventricle
HNF1A	3	12_121416650_A_C_b37	304	79	0.459057	0.0776046	0.104476	ENSG00000135100	rs1169288	Pituitary
HNF1A	3	12_121416650_A_C_b37	304	107	0.46763	0.0547545	0.0752268	ENSG00000135100	rs1169288	Pancreas
HNF1A	3	12_121416650_A_C_b37	304	150	0.484357	-0.0552116	0.0788386	ENSG00000135100	rs1169288	Adipose_Visceral_Omentum
HNF1A	3	12_121416650_A_C_b37	304	202	0.495378	-0.0512707	0.0751146	ENSG00000135100	rs1169288	Adipose_Subcutaneous
HNF1A	3	12_121416650_A_C_b37	304	65	0.517237	0.0961193	0.147895	ENSG00000135100	rs1169288	Ovary
HNF1A	3	12_121416650_A_C_b37	304	68	0.53582	0.0582282	0.0937795	ENSG00000135100	rs1169288	Brain_Caudate_basal_ganglia
HNF1A	3	12_121416650_A_C_b37	304	88	0.545639	0.06774	0.111818	ENSG00000135100	rs1169288	Adrenal_Gland
HNF1A	3	12_121416650_A_C_b37	304	124	0.569205	0.0559268	0.0980878	ENSG00000135100	rs1169288	Breast_Mammary_Tissue
HNF1A	3	12_121416650_A_C_b37	304	141	0.619061	0.0395336	0.0794002	ENSG00000135100	rs1169288	Artery_Aorta
HNF1A	3	12_121416650_A_C_b37	304	180	0.633848	0.0333018	0.0698414	ENSG00000135100	rs1169288	Esophagus_Mucosa
HNF1A	3	12_121416650_A_C_b37	304	46	0.645738	0.0294092	0.0637586	ENSG00000135100	rs1169288	Brain_Hippocampus
HNF1A	3	12_121416650_A_C_b37	304	64	0.651152	-0.0306417	0.0675914	ENSG00000135100	rs1169288	Liver
HNF1A	3	12_121416650_A_C_b37	304	106	0.652336	-0.0268534	0.0594975	ENSG00000135100	rs1169288	Colon_Sigmoid
HNF1A	3	12_121416650_A_C_b37	304	126	0.675146	0.0358513	0.0854257	ENSG00000135100	rs1169288	Heart_Atrial_Appendage
HNF1A	3	12_121416650_A_C_b37	304	192	0.681944	0.0245268	0.0597938	ENSG00000135100	rs1169288	Lung
HNF1A	3	12_121416650_A_C_b37	304	75	0.693099	0.0453179	0.114528	ENSG00000135100	rs1169288	Prostate
HNF1A	3	12_121416650_A_C_b37	304	57	0.732078	0.0322497	0.0939424	ENSG00000135100	rs1169288	Brain_Cerebellar_Hemisphere
HNF1A	3	12_121416650_A_C_b37	304	210	0.79411	0.0181334	0.0694291	ENSG00000135100	rs1169288	Skin_Sun_Exposed_Lower_leg
HNF1A	3	12_121416650_A_C_b37	304	50	0.854095	0.0144946	0.0785854	ENSG00000135100	rs1169288	Brain_Anterior_cingulate_cortex_BA24
HNF1A	3	12_121416650_A_C_b37	304	59	0.890781	-0.00688142	0.0499861	ENSG00000135100	rs1169288	Small_Intestine_Terminal_Ileum
HNF1A	3	12_121416650_A_C_b37	304	34	0.99181	-0.00104539	0.101453	ENSG00000135100	rs1169288	Brain_Amygdala
HNF1A	3	12_121416650_A_C_b37	304	51	0.993978	-0.00068916	0.0910483	ENSG00000135100	rs1169288	Brain_Putamen_basal_ganglia
P2RX7	3	12_121416650_A_C_b37	-153972	34	0.0115075	0.17989	0.0692019	ENSG00000089041	rs1169288	Brain_Amygdala
P2RX7	3	12_121416650_A_C_b37	-153972	34	0.0133201	0.180372	0.0706403	ENSG00000089041	rs1169288	Brain_Substantia_nigra
P2RX7	3	12_121416650_A_C_b37	-153972	141	0.0180519	0.0980313	0.0411411	ENSG00000089041	rs1169288	Artery_Aorta
P2RX7	3	12_121416650_A_C_b37	-153972	46	0.0336247	0.242822	0.111795	ENSG00000089041	rs1169288	Minor_Salivary_Gland
P2RX7	3	12_121416650_A_C_b37	-153972	65	0.0496519	0.149134	0.0750526	ENSG00000089041	rs1169288	Ovary
P2RX7	3	12_121416650_A_C_b37	-153972	166	0.0723011	0.0657035	0.0364218	ENSG00000089041	rs1169288	Skin_Not_Sun_Exposed_Suprapubic
P2RX7	3	12_121416650_A_C_b37	-153972	59	0.0771229	0.136247	0.0762839	ENSG00000089041	rs1169288	Small_Intestine_Terminal_Ileum
P2RX7	3	12_121416650_A_C_b37	-153972	180	0.0972533	-0.0810286	0.0487045	ENSG00000089041	rs1169288	Esophagus_Mucosa
P2RX7	3	12_121416650_A_C_b37	-153972	51	0.137763	0.0775178	0.0517598	ENSG00000089041	rs1169288	Brain_Putamen_basal_ganglia
P2RX7	3	12_121416650_A_C_b37	-153972	50	0.138563	0.121565	0.0813209	ENSG00000089041	rs1169288	Brain_Anterior_cingulate_cortex_BA24
P2RX7	3	12_121416650_A_C_b37	-153972	192	0.139772	0.0649061	0.0438447	ENSG00000089041	rs1169288	Lung
P2RX7	3	12_121416650_A_C_b37	-153972	134	0.15379	0.0621985	0.0434509	ENSG00000089041	rs1169288	Colon_Transverse
P2RX7	3	12_121416650_A_C_b37	-153972	177	0.179195	0.0559091	0.0415195	ENSG00000089041	rs1169288	Esophagus_Muscularis
P2RX7	3	12_121416650_A_C_b37	-153972	71	0.184865	0.112578	0.0844333	ENSG00000089041	rs1169288	Spleen
P2RX7	3	12_121416650_A_C_b37	-153972	106	0.287337	0.0509996	0.0477788	ENSG00000089041	rs1169288	Colon_Sigmoid
P2RX7	3	12_121416650_A_C_b37	-153972	126	0.357047	0.0434597	0.0470844	ENSG00000089041	rs1169288	Heart_Atrial_Appendage
P2RX7	3	12_121416650_A_C_b37	-153972	129	0.391451	-0.0479055	0.0557896	ENSG00000089041	rs1169288	Heart_Left_Ventricle
P2RX7	3	12_121416650_A_C_b37	-153972	248	0.408134	0.0365387	0.0441286	ENSG00000089041	rs1169288	Muscle_Skeletal
P2RX7	3	12_121416650_A_C_b37	-153972	150	0.409058	-0.0341157	0.0412582	ENSG00000089041	rs1169288	Adipose_Visceral_Omentum
P2RX7	3	12_121416650_A_C_b37	-153972	88	0.4158	0.0618344	0.0757602	ENSG00000089041	rs1169288	Adrenal_Gland
P2RX7	3	12_121416650_A_C_b37	-153972	79	0.43938	-0.0684912	0.0882821	ENSG00000089041	rs1169288	Pituitary
P2RX7	3	12_121416650_A_C_b37	-153972	115	0.473701	0.0382638	0.053305	ENSG00000089041	rs1169288	Stomach
P2RX7	3	12_121416650_A_C_b37	-153972	68	0.479082	-0.0332861	0.0468844	ENSG00000089041	rs1169288	Brain_Caudate_basal_ganglia
P2RX7	3	12_121416650_A_C_b37	-153972	107	0.49012	-0.0435707	0.0630078	ENSG00000089041	rs1169288	Pancreas
P2RX7	3	12_121416650_A_C_b37	-153972	196	0.502015	-0.0211219	0.0314287	ENSG00000089041	rs1169288	Thyroid
P2RX7	3	12_121416650_A_C_b37	-153972	51	0.506512	-0.0724417	0.108586	ENSG00000089041	rs1169288	Vagina
P2RX7	3	12_121416650_A_C_b37	-153972	205	0.507206	0.0205264	0.0309161	ENSG00000089041	rs1169288	Artery_Tibial
P2RX7	3	12_121416650_A_C_b37	-153972	186	0.672279	0.0146071	0.0344966	ENSG00000089041	rs1169288	Whole_Blood
P2RX7	3	12_121416650_A_C_b37	-153972	75	0.683814	0.029481	0.0721962	ENSG00000089041	rs1169288	Prostate
P2RX7	3	12_121416650_A_C_b37	-153972	39	0.69817	0.035894	0.0921242	ENSG00000089041	rs1169288	Brain_Spinal_cord_cervical_c-1
P2RX7	3	12_121416650_A_C_b37	-153972	210	0.712063	0.0116698	0.031592	ENSG00000089041	rs1169288	Skin_Sun_Exposed_Lower_leg
P2RX7	3	12_121416650_A_C_b37	-153972	202	0.713813	-0.0111118	0.0302719	ENSG00000089041	rs1169288	Adipose_Subcutaneous
P2RX7	3	12_121416650_A_C_b37	-153972	55	0.750849	-0.0361654	0.113503	ENSG00000089041	rs1169288	Uterus
P2RX7	3	12_121416650_A_C_b37	-153972	116	0.770325	0.0168007	0.0574633	ENSG00000089041	rs1169288	Testis
P2RX7	3	12_121416650_A_C_b37	-153972	173	0.803242	0.00776411	0.0311338	ENSG00000089041	rs1169288	Nerve_Tibial
P2RX7	3	12_121416650_A_C_b37	-153972	149	0.81327	0.00862556	0.0364776	ENSG00000089041	rs1169288	Cells_Transformed_fibroblasts
P2RX7	3	12_121416650_A_C_b37	-153972	46	0.830542	0.0116376	0.0542204	ENSG00000089041	rs1169288	Brain_Hippocampus
P2RX7	3	12_121416650_A_C_b37	-153972	64	0.834515	0.0121246	0.0579033	ENSG00000089041	rs1169288	Brain_Cortex
P2RX7	3	12_121416650_A_C_b37	-153972	124	0.85121	-0.00828976	0.044137	ENSG00000089041	rs1169288	Breast_Mammary_Tissue
P2RX7	3	12_121416650_A_C_b37	-153972	49	0.858466	0.0120904	0.067596	ENSG00000089041	rs1169288	Brain_Hypothalamus
P2RX7	3	12_121416650_A_C_b37	-153972	60	0.860985	0.0110344	0.0628606	ENSG00000089041	rs1169288	Brain_Nucleus_accumbens_basal_ganglia
P2RX7	3	12_121416650_A_C_b37	-153972	72	0.898776	0.00682158	0.0535072	ENSG00000089041	rs1169288	Artery_Coronary
P2RX7	3	12_121416650_A_C_b37	-153972	55	0.919441	-0.00518281	0.0511104	ENSG00000089041	rs1169288	Brain_Frontal_Cortex_BA9
P2RX7	3	12_121416650_A_C_b37	-153972	69	0.927323	0.00648793	0.0709758	ENSG00000089041	rs1169288	Brain_Cerebellum
P2RX7	3	12_121416650_A_C_b37	-153972	105	0.931908	0.00448348	0.052397	ENSG00000089041	rs1169288	Esophagus_Gastroesophageal_Junction
P2RX7	3	12_121416650_A_C_b37	-153972	57	0.936254	-0.00511866	0.0638441	ENSG00000089041	rs1169288	Brain_Cerebellar_Hemisphere
P2RX7	3	12_121416650_A_C_b37	-153972	64	0.962067	0.00441625	0.0926571	ENSG00000089041	rs1169288	Liver
P2RX7	3	12_121416650_A_C_b37	-153972	57	0.974063	0.00438359	0.134473	ENSG00000089041	rs1169288	Cells_EBV-transformed_lymphocytes
GCN1L1	3	12_121416650_A_C_b37	784137	106	0.00562867	-0.105993	0.0377841	ENSG00000089154	rs1169288	Colon_Sigmoid
GCN1L1	3	12_121416650_A_C_b37	784137	115	0.00605619	-0.111091	0.0400428	ENSG00000089154	rs1169288	Stomach
GCN1L1	3	12_121416650_A_C_b37	784137	124	0.0108687	-0.0967466	0.0376291	ENSG00000089154	rs1169288	Breast_Mammary_Tissue
GCN1L1	3	12_121416650_A_C_b37	784137	173	0.0355721	-0.0664157	0.0314541	ENSG00000089154	rs1169288	Nerve_Tibial
GCN1L1	3	12_121416650_A_C_b37	784137	150	0.0510973	-0.0581914	0.0296943	ENSG00000089154	rs1169288	Adipose_Visceral_Omentum
GCN1L1	3	12_121416650_A_C_b37	784137	64	0.0587896	0.135531	0.0709996	ENSG00000089154	rs1169288	Brain_Cortex
GCN1L1	3	12_121416650_A_C_b37	784137	51	0.0604087	-0.151251	0.0794624	ENSG00000089154	rs1169288	Vagina
GCN1L1	3	12_121416650_A_C_b37	784137	196	0.0855726	-0.0512639	0.0297292	ENSG00000089154	rs1169288	Thyroid
GCN1L1	3	12_121416650_A_C_b37	784137	59	0.0875847	-0.109902	0.0637045	ENSG00000089154	rs1169288	Small_Intestine_Terminal_Ileum
GCN1L1	3	12_121416650_A_C_b37	784137	141	0.0882845	-0.0587947	0.0343368	ENSG00000089154	rs1169288	Artery_Aorta
GCN1L1	3	12_121416650_A_C_b37	784137	39	0.0887616	0.153218	0.0885867	ENSG00000089154	rs1169288	Brain_Spinal_cord_cervical_c-1
GCN1L1	3	12_121416650_A_C_b37	784137	75	0.0929678	-0.125509	0.0740612	ENSG00000089154	rs1169288	Prostate
GCN1L1	3	12_121416650_A_C_b37	784137	105	0.117043	-0.0676712	0.0429648	ENSG00000089154	rs1169288	Esophagus_Gastroesophageal_Junction
GCN1L1	3	12_121416650_A_C_b37	784137	186	0.121478	-0.0276735	0.0178197	ENSG00000089154	rs1169288	Whole_Blood
GCN1L1	3	12_121416650_A_C_b37	784137	34	0.125014	-0.0963358	0.06189	ENSG00000089154	rs1169288	Brain_Substantia_nigra
GCN1L1	3	12_121416650_A_C_b37	784137	116	0.137638	-0.0521011	0.0349438	ENSG00000089154	rs1169288	Testis
GCN1L1	3	12_121416650_A_C_b37	784137	34	0.141698	0.0851105	0.0572249	ENSG00000089154	rs1169288	Brain_Amygdala
GCN1L1	3	12_121416650_A_C_b37	784137	205	0.144206	-0.0361194	0.0246738	ENSG00000089154	rs1169288	Artery_Tibial
GCN1L1	3	12_121416650_A_C_b37	784137	107	0.15779	-0.0694022	0.0489318	ENSG00000089154	rs1169288	Pancreas
GCN1L1	3	12_121416650_A_C_b37	784137	46	0.207318	-0.127355	0.0999588	ENSG00000089154	rs1169288	Minor_Salivary_Gland
GCN1L1	3	12_121416650_A_C_b37	784137	134	0.238954	-0.0533513	0.0451756	ENSG00000089154	rs1169288	Colon_Transverse
GCN1L1	3	12_121416650_A_C_b37	784137	69	0.299571	-0.0584762	0.0561204	ENSG00000089154	rs1169288	Brain_Cerebellum
GCN1L1	3	12_121416650_A_C_b37	784137	65	0.315212	-0.0978335	0.0969211	ENSG00000089154	rs1169288	Ovary
GCN1L1	3	12_121416650_A_C_b37	784137	68	0.324341	-0.0469229	0.0474173	ENSG00000089154	rs1169288	Brain_Caudate_basal_ganglia
GCN1L1	3	12_121416650_A_C_b37	784137	64	0.327018	-0.0574514	0.058368	ENSG00000089154	rs1169288	Liver
GCN1L1	3	12_121416650_A_C_b37	784137	50	0.351662	0.0623252	0.0665587	ENSG00000089154	rs1169288	Brain_Anterior_cingulate_cortex_BA24
GCN1L1	3	12_121416650_A_C_b37	784137	126	0.390378	-0.0301644	0.0350466	ENSG00000089154	rs1169288	Heart_Atrial_Appendage
GCN1L1	3	12_121416650_A_C_b37	784137	177	0.440883	-0.0216722	0.0280804	ENSG00000089154	rs1169288	Esophagus_Muscularis
GCN1L1	3	12_121416650_A_C_b37	784137	248	0.450453	-0.014274	0.018897	ENSG00000089154	rs1169288	Muscle_Skeletal
GCN1L1	3	12_121416650_A_C_b37	784137	192	0.503976	-0.0181836	0.0271798	ENSG00000089154	rs1169288	Lung
GCN1L1	3	12_121416650_A_C_b37	784137	129	0.516185	-0.0180438	0.0277473	ENSG00000089154	rs1169288	Heart_Left_Ventricle
GCN1L1	3	12_121416650_A_C_b37	784137	149	0.527609	0.0123906	0.0195882	ENSG00000089154	rs1169288	Cells_Transformed_fibroblasts
GCN1L1	3	12_121416650_A_C_b37	784137	55	0.558383	0.0337487	0.0574645	ENSG00000089154	rs1169288	Brain_Frontal_Cortex_BA9
GCN1L1	3	12_121416650_A_C_b37	784137	51	0.565897	0.0330789	0.0574033	ENSG00000089154	rs1169288	Brain_Putamen_basal_ganglia
GCN1L1	3	12_121416650_A_C_b37	784137	88	0.570087	-0.0339709	0.0596728	ENSG00000089154	rs1169288	Adrenal_Gland
GCN1L1	3	12_121416650_A_C_b37	784137	202	0.5701	0.0159242	0.0280111	ENSG00000089154	rs1169288	Adipose_Subcutaneous
GCN1L1	3	12_121416650_A_C_b37	784137	57	0.686682	-0.0263014	0.0650216	ENSG00000089154	rs1169288	Brain_Cerebellar_Hemisphere
GCN1L1	3	12_121416650_A_C_b37	784137	72	0.689325	-0.0222707	0.0555682	ENSG00000089154	rs1169288	Artery_Coronary
GCN1L1	3	12_121416650_A_C_b37	784137	180	0.748507	-0.0102334	0.0318886	ENSG00000089154	rs1169288	Esophagus_Mucosa
GCN1L1	3	12_121416650_A_C_b37	784137	71	0.763147	0.0169734	0.0562006	ENSG00000089154	rs1169288	Spleen
GCN1L1	3	12_121416650_A_C_b37	784137	210	0.798197	0.00641942	0.0250878	ENSG00000089154	rs1169288	Skin_Sun_Exposed_Lower_leg
GCN1L1	3	12_121416650_A_C_b37	784137	57	0.808585	0.0188588	0.0776314	ENSG00000089154	rs1169288	Cells_EBV-transformed_lymphocytes
GCN1L1	3	12_121416650_A_C_b37	784137	49	0.837026	-0.0148967	0.0722007	ENSG00000089154	rs1169288	Brain_Hypothalamus
GCN1L1	3	12_121416650_A_C_b37	784137	55	0.897697	0.0085481	0.0662718	ENSG00000089154	rs1169288	Uterus
GCN1L1	3	12_121416650_A_C_b37	784137	46	0.905308	0.00797564	0.0668545	ENSG00000089154	rs1169288	Brain_Hippocampus
GCN1L1	3	12_121416650_A_C_b37	784137	79	0.909338	0.0055529	0.0486607	ENSG00000089154	rs1169288	Pituitary
GCN1L1	3	12_121416650_A_C_b37	784137	166	0.928364	-0.00223987	0.0248919	ENSG00000089154	rs1169288	Skin_Not_Sun_Exposed_Suprapubic
GCN1L1	3	12_121416650_A_C_b37	784137	60	0.982103	-0.00147559	0.0656258	ENSG00000089154	rs1169288	Brain_Nucleus_accumbens_basal_ganglia
CABP1	3	12_121416650_A_C_b37	338295	210	5.67708e-05	-0.223854	0.0549157	ENSG00000157782	rs1169288	Skin_Sun_Exposed_Lower_leg
CABP1	3	12_121416650_A_C_b37	338295	88	0.0424547	0.175414	0.0856507	ENSG00000157782	rs1169288	Adrenal_Gland
CABP1	3	12_121416650_A_C_b37	338295	107	0.0500776	-0.179988	0.0912561	ENSG00000157782	rs1169288	Pancreas
CABP1	3	12_121416650_A_C_b37	338295	149	0.0714446	0.0949126	0.0524264	ENSG00000157782	rs1169288	Cells_Transformed_fibroblasts
CABP1	3	12_121416650_A_C_b37	338295	248	0.0716324	-0.101518	0.0562124	ENSG00000157782	rs1169288	Muscle_Skeletal
CABP1	3	12_121416650_A_C_b37	338295	166	0.1033	-0.113866	0.0696714	ENSG00000157782	rs1169288	Skin_Not_Sun_Exposed_Suprapubic
CABP1	3	12_121416650_A_C_b37	338295	192	0.138298	0.0841924	0.0566602	ENSG00000157782	rs1169288	Lung
CABP1	3	12_121416650_A_C_b37	338295	134	0.143077	-0.110012	0.0748402	ENSG00000157782	rs1169288	Colon_Transverse
CABP1	3	12_121416650_A_C_b37	338295	75	0.147404	-0.151792	0.104036	ENSG00000157782	rs1169288	Prostate
CABP1	3	12_121416650_A_C_b37	338295	180	0.160889	-0.0738655	0.0525482	ENSG00000157782	rs1169288	Esophagus_Mucosa
CABP1	3	12_121416650_A_C_b37	338295	129	0.21049	-0.0642595	0.0511668	ENSG00000157782	rs1169288	Heart_Left_Ventricle
CABP1	3	12_121416650_A_C_b37	338295	51	0.316569	0.0826947	0.0820758	ENSG00000157782	rs1169288	Vagina
CABP1	3	12_121416650_A_C_b37	338295	55	0.320087	-0.0564891	0.0565199	ENSG00000157782	rs1169288	Brain_Frontal_Cortex_BA9
CABP1	3	12_121416650_A_C_b37	338295	50	0.323393	-0.060146	0.0605611	ENSG00000157782	rs1169288	Brain_Anterior_cingulate_cortex_BA24
CABP1	3	12_121416650_A_C_b37	338295	49	0.323683	0.0982477	0.0989789	ENSG00000157782	rs1169288	Brain_Hypothalamus
CABP1	3	12_121416650_A_C_b37	338295	173	0.324091	-0.0484731	0.0490746	ENSG00000157782	rs1169288	Nerve_Tibial
CABP1	3	12_121416650_A_C_b37	338295	72	0.353387	-0.0876615	0.0940766	ENSG00000157782	rs1169288	Artery_Coronary
CABP1	3	12_121416650_A_C_b37	338295	64	0.362596	0.133224	0.145755	ENSG00000157782	rs1169288	Liver
CABP1	3	12_121416650_A_C_b37	338295	39	0.394069	0.0547469	0.0637828	ENSG00000157782	rs1169288	Brain_Spinal_cord_cervical_c-1
CABP1	3	12_121416650_A_C_b37	338295	55	0.412307	-0.0894852	0.108572	ENSG00000157782	rs1169288	Uterus
CABP1	3	12_121416650_A_C_b37	338295	105	0.436269	0.0493577	0.0632557	ENSG00000157782	rs1169288	Esophagus_Gastroesophageal_Junction
CABP1	3	12_121416650_A_C_b37	338295	51	0.442327	-0.0507537	0.0657673	ENSG00000157782	rs1169288	Brain_Putamen_basal_ganglia
CABP1	3	12_121416650_A_C_b37	338295	124	0.482051	-0.0350064	0.0497018	ENSG00000157782	rs1169288	Breast_Mammary_Tissue
CABP1	3	12_121416650_A_C_b37	338295	177	0.523361	0.0347305	0.054354	ENSG00000157782	rs1169288	Esophagus_Muscularis
CABP1	3	12_121416650_A_C_b37	338295	186	0.547865	-0.0426828	0.070944	ENSG00000157782	rs1169288	Whole_Blood
CABP1	3	12_121416650_A_C_b37	338295	150	0.560514	-0.026275	0.045082	ENSG00000157782	rs1169288	Adipose_Visceral_Omentum
CABP1	3	12_121416650_A_C_b37	338295	116	0.569913	-0.0473737	0.0832313	ENSG00000157782	rs1169288	Testis
CABP1	3	12_121416650_A_C_b37	338295	60	0.576382	-0.0383958	0.0685175	ENSG00000157782	rs1169288	Brain_Nucleus_accumbens_basal_ganglia
CABP1	3	12_121416650_A_C_b37	338295	65	0.585413	-0.0492846	0.0900555	ENSG00000157782	rs1169288	Ovary
CABP1	3	12_121416650_A_C_b37	338295	46	0.593909	-0.0752134	0.140348	ENSG00000157782	rs1169288	Minor_Salivary_Gland
CABP1	3	12_121416650_A_C_b37	338295	141	0.622195	-0.0347118	0.0703446	ENSG00000157782	rs1169288	Artery_Aorta
CABP1	3	12_121416650_A_C_b37	338295	69	0.622658	0.0343535	0.0696266	ENSG00000157782	rs1169288	Brain_Cerebellum
CABP1	3	12_121416650_A_C_b37	338295	115	0.631896	0.027317	0.0569344	ENSG00000157782	rs1169288	Stomach
CABP1	3	12_121416650_A_C_b37	338295	46	0.639149	-0.0284818	0.0605351	ENSG00000157782	rs1169288	Brain_Hippocampus
CABP1	3	12_121416650_A_C_b37	338295	126	0.679674	0.0253046	0.0611994	ENSG00000157782	rs1169288	Heart_Atrial_Appendage
CABP1	3	12_121416650_A_C_b37	338295	59	0.706719	-0.0369525	0.0979283	ENSG00000157782	rs1169288	Small_Intestine_Terminal_Ileum
CABP1	3	12_121416650_A_C_b37	338295	106	0.730197	-0.0186639	0.0540285	ENSG00000157782	rs1169288	Colon_Sigmoid
CABP1	3	12_121416650_A_C_b37	338295	34	0.74024	-0.0231811	0.0696268	ENSG00000157782	rs1169288	Brain_Amygdala
CABP1	3	12_121416650_A_C_b37	338295	64	0.751767	0.0196091	0.0618436	ENSG00000157782	rs1169288	Brain_Cortex
CABP1	3	12_121416650_A_C_b37	338295	57	0.850406	0.0187841	0.0993265	ENSG00000157782	rs1169288	Cells_EBV-transformed_lymphocytes
CABP1	3	12_121416650_A_C_b37	338295	68	0.855193	-0.0114898	0.0628259	ENSG00000157782	rs1169288	Brain_Caudate_basal_ganglia
CABP1	3	12_121416650_A_C_b37	338295	196	0.880324	0.00837885	0.055609	ENSG00000157782	rs1169288	Thyroid
CABP1	3	12_121416650_A_C_b37	338295	71	0.883176	0.0169651	0.115215	ENSG00000157782	rs1169288	Spleen
CABP1	3	12_121416650_A_C_b37	338295	34	0.887761	-0.0121315	0.0855781	ENSG00000157782	rs1169288	Brain_Substantia_nigra
CABP1	3	12_121416650_A_C_b37	338295	57	0.888861	0.00934294	0.0666915	ENSG00000157782	rs1169288	Brain_Cerebellar_Hemisphere
CABP1	3	12_121416650_A_C_b37	338295	202	0.899339	-0.00574477	0.0453783	ENSG00000157782	rs1169288	Adipose_Subcutaneous
CABP1	3	12_121416650_A_C_b37	338295	205	0.928233	0.00288529	0.0320094	ENSG00000157782	rs1169288	Artery_Tibial
CABP1	3	12_121416650_A_C_b37	338295	79	0.985896	-0.00112973	0.0637735	ENSG00000157782	rs1169288	Pituitary
ORAI1	3	12_121416650_A_C_b37	-647805	34	0.00615898	0.25068	0.0881708	ENSG00000182500	rs1169288	Brain_Substantia_nigra
ORAI1	3	12_121416650_A_C_b37	-647805	34	0.0105491	0.215026	0.0816863	ENSG00000182500	rs1169288	Brain_Amygdala
ORAI1	3	12_121416650_A_C_b37	-647805	210	0.0498223	-0.038805	0.0197144	ENSG00000182500	rs1169288	Skin_Sun_Exposed_Lower_leg
ORAI1	3	12_121416650_A_C_b37	-647805	129	0.0696389	0.0846312	0.0464205	ENSG00000182500	rs1169288	Heart_Left_Ventricle
ORAI1	3	12_121416650_A_C_b37	-647805	64	0.0709195	-0.171142	0.0938929	ENSG00000182500	rs1169288	Liver
ORAI1	3	12_121416650_A_C_b37	-647805	57	0.0856629	-0.146414	0.0843009	ENSG00000182500	rs1169288	Cells_EBV-transformed_lymphocytes
ORAI1	3	12_121416650_A_C_b37	-647805	69	0.122207	0.102034	0.0655389	ENSG00000182500	rs1169288	Brain_Cerebellum
ORAI1	3	12_121416650_A_C_b37	-647805	115	0.137909	-0.0775739	0.0520775	ENSG00000182500	rs1169288	Stomach
ORAI1	3	12_121416650_A_C_b37	-647805	51	0.189467	0.109484	0.0827622	ENSG00000182500	rs1169288	Vagina
ORAI1	3	12_121416650_A_C_b37	-647805	49	0.196576	0.10702	0.0822302	ENSG00000182500	rs1169288	Brain_Hypothalamus
ORAI1	3	12_121416650_A_C_b37	-647805	46	0.212254	-0.103184	0.0821257	ENSG00000182500	rs1169288	Brain_Hippocampus
ORAI1	3	12_121416650_A_C_b37	-647805	65	0.221367	0.0932415	0.0757704	ENSG00000182500	rs1169288	Ovary
ORAI1	3	12_121416650_A_C_b37	-647805	46	0.224157	0.129196	0.105241	ENSG00000182500	rs1169288	Minor_Salivary_Gland
ORAI1	3	12_121416650_A_C_b37	-647805	205	0.247969	-0.0312395	0.0269911	ENSG00000182500	rs1169288	Artery_Tibial
ORAI1	3	12_121416650_A_C_b37	-647805	39	0.282467	-0.0906264	0.083575	ENSG00000182500	rs1169288	Brain_Spinal_cord_cervical_c-1
ORAI1	3	12_121416650_A_C_b37	-647805	134	0.303765	0.0592777	0.0574992	ENSG00000182500	rs1169288	Colon_Transverse
ORAI1	3	12_121416650_A_C_b37	-647805	59	0.311726	-0.0843684	0.0829786	ENSG00000182500	rs1169288	Small_Intestine_Terminal_Ileum
ORAI1	3	12_121416650_A_C_b37	-647805	55	0.379877	0.0592771	0.0671931	ENSG00000182500	rs1169288	Brain_Frontal_Cortex_BA9
ORAI1	3	12_121416650_A_C_b37	-647805	149	0.388235	0.0232941	0.0269501	ENSG00000182500	rs1169288	Cells_Transformed_fibroblasts
ORAI1	3	12_121416650_A_C_b37	-647805	106	0.405752	0.0626045	0.0751091	ENSG00000182500	rs1169288	Colon_Sigmoid
ORAI1	3	12_121416650_A_C_b37	-647805	196	0.412722	-0.0302438	0.0368761	ENSG00000182500	rs1169288	Thyroid
ORAI1	3	12_121416650_A_C_b37	-647805	180	0.445407	-0.0336397	0.0440233	ENSG00000182500	rs1169288	Esophagus_Mucosa
ORAI1	3	12_121416650_A_C_b37	-647805	177	0.470844	-0.0282332	0.0391	ENSG00000182500	rs1169288	Esophagus_Muscularis
ORAI1	3	12_121416650_A_C_b37	-647805	72	0.487875	-0.0310632	0.0446353	ENSG00000182500	rs1169288	Artery_Coronary
ORAI1	3	12_121416650_A_C_b37	-647805	57	0.498655	-0.0622793	0.0917209	ENSG00000182500	rs1169288	Brain_Cerebellar_Hemisphere
ORAI1	3	12_121416650_A_C_b37	-647805	88	0.567768	-0.0385301	0.0672761	ENSG00000182500	rs1169288	Adrenal_Gland
ORAI1	3	12_121416650_A_C_b37	-647805	248	0.575373	0.0146272	0.0260925	ENSG00000182500	rs1169288	Muscle_Skeletal
ORAI1	3	12_121416650_A_C_b37	-647805	202	0.591916	-0.02396	0.0446511	ENSG00000182500	rs1169288	Adipose_Subcutaneous
ORAI1	3	12_121416650_A_C_b37	-647805	116	0.6143	0.0183576	0.036367	ENSG00000182500	rs1169288	Testis
ORAI1	3	12_121416650_A_C_b37	-647805	186	0.61451	-0.0162628	0.0322566	ENSG00000182500	rs1169288	Whole_Blood
ORAI1	3	12_121416650_A_C_b37	-647805	173	0.618053	0.0179866	0.0360351	ENSG00000182500	rs1169288	Nerve_Tibial
ORAI1	3	12_121416650_A_C_b37	-647805	192	0.622327	0.0175275	0.0355499	ENSG00000182500	rs1169288	Lung
ORAI1	3	12_121416650_A_C_b37	-647805	71	0.683597	0.0315868	0.0773202	ENSG00000182500	rs1169288	Spleen
ORAI1	3	12_121416650_A_C_b37	-647805	166	0.697262	-0.00900376	0.0231213	ENSG00000182500	rs1169288	Skin_Not_Sun_Exposed_Suprapubic
ORAI1	3	12_121416650_A_C_b37	-647805	64	0.725078	-0.020034	0.0568264	ENSG00000182500	rs1169288	Brain_Cortex
ORAI1	3	12_121416650_A_C_b37	-647805	124	0.754738	-0.0149643	0.0478354	ENSG00000182500	rs1169288	Breast_Mammary_Tissue
ORAI1	3	12_121416650_A_C_b37	-647805	107	0.790093	-0.0151895	0.0569791	ENSG00000182500	rs1169288	Pancreas
ORAI1	3	12_121416650_A_C_b37	-647805	126	0.8022	0.0127784	0.0509475	ENSG00000182500	rs1169288	Heart_Atrial_Appendage
ORAI1	3	12_121416650_A_C_b37	-647805	60	0.81428	-0.0155953	0.0662269	ENSG00000182500	rs1169288	Brain_Nucleus_accumbens_basal_ganglia
ORAI1	3	12_121416650_A_C_b37	-647805	55	0.819036	-0.0215753	0.0939906	ENSG00000182500	rs1169288	Uterus
ORAI1	3	12_121416650_A_C_b37	-647805	50	0.819388	0.0169418	0.0739742	ENSG00000182500	rs1169288	Brain_Anterior_cingulate_cortex_BA24
ORAI1	3	12_121416650_A_C_b37	-647805	75	0.897887	0.00821021	0.0638295	ENSG00000182500	rs1169288	Prostate
ORAI1	3	12_121416650_A_C_b37	-647805	141	0.922752	0.00337796	0.0347952	ENSG00000182500	rs1169288	Artery_Aorta
ORAI1	3	12_121416650_A_C_b37	-647805	51	0.925055	-0.00561795	0.059553	ENSG00000182500	rs1169288	Brain_Putamen_basal_ganglia
ORAI1	3	12_121416650_A_C_b37	-647805	79	0.932659	-0.00550991	0.0650695	ENSG00000182500	rs1169288	Pituitary
ORAI1	3	12_121416650_A_C_b37	-647805	68	0.933076	-0.00506341	0.0601724	ENSG00000182500	rs1169288	Brain_Caudate_basal_ganglia
ORAI1	3	12_121416650_A_C_b37	-647805	150	0.935077	-0.00328314	0.0402655	ENSG00000182500	rs1169288	Adipose_Visceral_Omentum
ORAI1	3	12_121416650_A_C_b37	-647805	105	0.937242	0.00481485	0.0610637	ENSG00000182500	rs1169288	Esophagus_Gastroesophageal_Junction
TMEM120B	3	12_121416650_A_C_b37	-734008	134	0.00435538	0.163607	0.0567556	ENSG00000188735	rs1169288	Colon_Transverse
TMEM120B	3	12_121416650_A_C_b37	-734008	65	0.0130574	-0.275035	0.108821	ENSG00000188735	rs1169288	Ovary
TMEM120B	3	12_121416650_A_C_b37	-734008	57	0.029354	0.16732	0.0757273	ENSG00000188735	rs1169288	Brain_Cerebellar_Hemisphere
TMEM120B	3	12_121416650_A_C_b37	-734008	115	0.0308431	0.0939582	0.0432096	ENSG00000188735	rs1169288	Stomach
TMEM120B	3	12_121416650_A_C_b37	-734008	59	0.0497905	0.227037	0.114329	ENSG00000188735	rs1169288	Small_Intestine_Terminal_Ileum
TMEM120B	3	12_121416650_A_C_b37	-734008	75	0.0600203	0.140684	0.0740351	ENSG00000188735	rs1169288	Prostate
TMEM120B	3	12_121416650_A_C_b37	-734008	68	0.0611816	0.0872024	0.0461481	ENSG00000188735	rs1169288	Brain_Caudate_basal_ganglia
TMEM120B	3	12_121416650_A_C_b37	-734008	60	0.101532	0.063482	0.0384379	ENSG00000188735	rs1169288	Brain_Nucleus_accumbens_basal_ganglia
TMEM120B	3	12_121416650_A_C_b37	-734008	116	0.109852	0.0699746	0.0435583	ENSG00000188735	rs1169288	Testis
TMEM120B	3	12_121416650_A_C_b37	-734008	210	0.157394	0.0404561	0.0285515	ENSG00000188735	rs1169288	Skin_Sun_Exposed_Lower_leg
TMEM120B	3	12_121416650_A_C_b37	-734008	186	0.19233	0.033289	0.0254769	ENSG00000188735	rs1169288	Whole_Blood
TMEM120B	3	12_121416650_A_C_b37	-734008	55	0.199998	0.0875797	0.0678682	ENSG00000188735	rs1169288	Brain_Frontal_Cortex_BA9
TMEM120B	3	12_121416650_A_C_b37	-734008	150	0.253324	0.0444303	0.0388092	ENSG00000188735	rs1169288	Adipose_Visceral_Omentum
TMEM120B	3	12_121416650_A_C_b37	-734008	180	0.26135	-0.0447743	0.0397855	ENSG00000188735	rs1169288	Esophagus_Mucosa
TMEM120B	3	12_121416650_A_C_b37	-734008	166	0.27642	0.0429313	0.0393685	ENSG00000188735	rs1169288	Skin_Not_Sun_Exposed_Suprapubic
TMEM120B	3	12_121416650_A_C_b37	-734008	129	0.291831	0.0550761	0.0521234	ENSG00000188735	rs1169288	Heart_Left_Ventricle
TMEM120B	3	12_121416650_A_C_b37	-734008	196	0.314769	0.034743	0.0345087	ENSG00000188735	rs1169288	Thyroid
TMEM120B	3	12_121416650_A_C_b37	-734008	79	0.32496	0.0660678	0.0668451	ENSG00000188735	rs1169288	Pituitary
TMEM120B	3	12_121416650_A_C_b37	-734008	192	0.341164	-0.0398286	0.0417795	ENSG00000188735	rs1169288	Lung
TMEM120B	3	12_121416650_A_C_b37	-734008	71	0.369187	0.0704665	0.0781849	ENSG00000188735	rs1169288	Spleen
TMEM120B	3	12_121416650_A_C_b37	-734008	107	0.383428	0.0400142	0.0457986	ENSG00000188735	rs1169288	Pancreas
TMEM120B	3	12_121416650_A_C_b37	-734008	34	0.407964	0.084801	0.101827	ENSG00000188735	rs1169288	Brain_Amygdala
TMEM120B	3	12_121416650_A_C_b37	-734008	141	0.500574	0.0328703	0.0487163	ENSG00000188735	rs1169288	Artery_Aorta
TMEM120B	3	12_121416650_A_C_b37	-734008	51	0.5125	0.0339965	0.0516988	ENSG00000188735	rs1169288	Brain_Putamen_basal_ganglia
TMEM120B	3	12_121416650_A_C_b37	-734008	46	0.513396	0.0304604	0.0464202	ENSG00000188735	rs1169288	Brain_Hippocampus
TMEM120B	3	12_121416650_A_C_b37	-734008	72	0.522918	-0.0393385	0.0613883	ENSG00000188735	rs1169288	Artery_Coronary
TMEM120B	3	12_121416650_A_C_b37	-734008	46	0.594087	0.0327199	0.0610845	ENSG00000188735	rs1169288	Minor_Salivary_Gland
TMEM120B	3	12_121416650_A_C_b37	-734008	149	0.642697	0.0194772	0.0419315	ENSG00000188735	rs1169288	Cells_Transformed_fibroblasts
TMEM120B	3	12_121416650_A_C_b37	-734008	248	0.685921	0.0144358	0.0356726	ENSG00000188735	rs1169288	Muscle_Skeletal
TMEM120B	3	12_121416650_A_C_b37	-734008	173	0.695548	0.0127095	0.0324453	ENSG00000188735	rs1169288	Nerve_Tibial
TMEM120B	3	12_121416650_A_C_b37	-734008	57	0.706351	0.0504538	0.133512	ENSG00000188735	rs1169288	Cells_EBV-transformed_lymphocytes
TMEM120B	3	12_121416650_A_C_b37	-734008	202	0.718536	0.0144216	0.0399783	ENSG00000188735	rs1169288	Adipose_Subcutaneous
TMEM120B	3	12_121416650_A_C_b37	-734008	55	0.729702	0.0307885	0.0887918	ENSG00000188735	rs1169288	Uterus
TMEM120B	3	12_121416650_A_C_b37	-734008	64	0.770207	0.021862	0.0746653	ENSG00000188735	rs1169288	Brain_Cortex
TMEM120B	3	12_121416650_A_C_b37	-734008	50	0.786737	0.0199141	0.0733791	ENSG00000188735	rs1169288	Brain_Anterior_cingulate_cortex_BA24
TMEM120B	3	12_121416650_A_C_b37	-734008	126	0.80124	-0.0127053	0.0504063	ENSG00000188735	rs1169288	Heart_Atrial_Appendage
TMEM120B	3	12_121416650_A_C_b37	-734008	34	0.807019	0.0203612	0.0829739	ENSG00000188735	rs1169288	Brain_Substantia_nigra
TMEM120B	3	12_121416650_A_C_b37	-734008	88	0.810762	0.0152753	0.0636732	ENSG00000188735	rs1169288	Adrenal_Gland
TMEM120B	3	12_121416650_A_C_b37	-734008	105	0.836549	0.00935831	0.0452935	ENSG00000188735	rs1169288	Esophagus_Gastroesophageal_Junction
TMEM120B	3	12_121416650_A_C_b37	-734008	106	0.851682	0.0093469	0.0499128	ENSG00000188735	rs1169288	Colon_Sigmoid
TMEM120B	3	12_121416650_A_C_b37	-734008	64	0.867543	-0.0127576	0.0763243	ENSG00000188735	rs1169288	Liver
TMEM120B	3	12_121416650_A_C_b37	-734008	205	0.898154	0.00418155	0.0326441	ENSG00000188735	rs1169288	Artery_Tibial
TMEM120B	3	12_121416650_A_C_b37	-734008	177	0.912118	-0.0033592	0.0304091	ENSG00000188735	rs1169288	Esophagus_Muscularis
TMEM120B	3	12_121416650_A_C_b37	-734008	69	0.923688	0.00617536	0.0643297	ENSG00000188735	rs1169288	Brain_Cerebellum
TMEM120B	3	12_121416650_A_C_b37	-734008	49	0.928211	0.00699505	0.0774129	ENSG00000188735	rs1169288	Brain_Hypothalamus
TMEM120B	3	12_121416650_A_C_b37	-734008	39	0.978195	-0.00273592	0.0996911	ENSG00000188735	rs1169288	Brain_Spinal_cord_cervical_c-1
TMEM120B	3	12_121416650_A_C_b37	-734008	124	0.990491	-0.00070292	0.0589053	ENSG00000188735	rs1169288	Breast_Mammary_Tissue
TMEM120B	3	12_121416650_A_C_b37	-734008	51	0.996931	0.000389894	0.101062	ENSG00000188735	rs1169288	Vagina
GATC	3	12_121416650_A_C_b37	532409	180	0.0269796	-0.0775206	0.0348711	ENSG00000257218	rs1169288	Esophagus_Mucosa
GATC	3	12_121416650_A_C_b37	532409	88	0.0669397	-0.130351	0.070588	ENSG00000257218	rs1169288	Adrenal_Gland
GATC	3	12_121416650_A_C_b37	532409	106	0.0978759	-0.108905	0.0654235	ENSG00000257218	rs1169288	Colon_Sigmoid
GATC	3	12_121416650_A_C_b37	532409	173	0.114672	-0.0663677	0.0419457	ENSG00000257218	rs1169288	Nerve_Tibial
GATC	3	12_121416650_A_C_b37	532409	150	0.118085	-0.0689556	0.0439759	ENSG00000257218	rs1169288	Adipose_Visceral_Omentum
GATC	3	12_121416650_A_C_b37	532409	186	0.123577	-0.0758954	0.0491473	ENSG00000257218	rs1169288	Whole_Blood
GATC	3	12_121416650_A_C_b37	532409	64	0.161362	-0.145904	0.103503	ENSG00000257218	rs1169288	Brain_Cortex
GATC	3	12_121416650_A_C_b37	532409	59	0.242256	0.116571	0.0990975	ENSG00000257218	rs1169288	Small_Intestine_Terminal_Ileum
GATC	3	12_121416650_A_C_b37	532409	55	0.250294	0.0918357	0.0792955	ENSG00000257218	rs1169288	Uterus
GATC	3	12_121416650_A_C_b37	532409	57	0.255213	-0.115669	0.101048	ENSG00000257218	rs1169288	Cells_EBV-transformed_lymphocytes
GATC	3	12_121416650_A_C_b37	532409	39	0.255323	-0.131428	0.114453	ENSG00000257218	rs1169288	Brain_Spinal_cord_cervical_c-1
GATC	3	12_121416650_A_C_b37	532409	72	0.285087	0.0573333	0.0533847	ENSG00000257218	rs1169288	Artery_Coronary
GATC	3	12_121416650_A_C_b37	532409	205	0.298783	-0.047557	0.0456958	ENSG00000257218	rs1169288	Artery_Tibial
GATC	3	12_121416650_A_C_b37	532409	134	0.326578	-0.0557511	0.0566957	ENSG00000257218	rs1169288	Colon_Transverse
GATC	3	12_121416650_A_C_b37	532409	50	0.34515	-0.0954613	0.100571	ENSG00000257218	rs1169288	Brain_Anterior_cingulate_cortex_BA24
GATC	3	12_121416650_A_C_b37	532409	64	0.383171	0.0660796	0.0754859	ENSG00000257218	rs1169288	Liver
GATC	3	12_121416650_A_C_b37	532409	129	0.410255	-0.0427076	0.0517656	ENSG00000257218	rs1169288	Heart_Left_Ventricle
GATC	3	12_121416650_A_C_b37	532409	116	0.461397	-0.0496607	0.0672852	ENSG00000257218	rs1169288	Testis
GATC	3	12_121416650_A_C_b37	532409	166	0.500109	0.0362409	0.0536754	ENSG00000257218	rs1169288	Skin_Not_Sun_Exposed_Suprapubic
GATC	3	12_121416650_A_C_b37	532409	79	0.504165	0.0521724	0.077873	ENSG00000257218	rs1169288	Pituitary
GATC	3	12_121416650_A_C_b37	532409	177	0.527989	-0.0234324	0.0370848	ENSG00000257218	rs1169288	Esophagus_Muscularis
GATC	3	12_121416650_A_C_b37	532409	248	0.573879	0.0265717	0.0472147	ENSG00000257218	rs1169288	Muscle_Skeletal
GATC	3	12_121416650_A_C_b37	532409	75	0.60023	0.0470123	0.0894465	ENSG00000257218	rs1169288	Prostate
GATC	3	12_121416650_A_C_b37	532409	69	0.647595	-0.0272664	0.0594961	ENSG00000257218	rs1169288	Brain_Cerebellum
GATC	3	12_121416650_A_C_b37	532409	196	0.654969	-0.0183118	0.0409409	ENSG00000257218	rs1169288	Thyroid
GATC	3	12_121416650_A_C_b37	532409	115	0.660547	-0.0278784	0.063387	ENSG00000257218	rs1169288	Stomach
GATC	3	12_121416650_A_C_b37	532409	202	0.671309	-0.0196047	0.0461564	ENSG00000257218	rs1169288	Adipose_Subcutaneous
GATC	3	12_121416650_A_C_b37	532409	34	0.68695	-0.051946	0.128254	ENSG00000257218	rs1169288	Brain_Substantia_nigra
GATC	3	12_121416650_A_C_b37	532409	124	0.687183	-0.0220876	0.0547713	ENSG00000257218	rs1169288	Breast_Mammary_Tissue
GATC	3	12_121416650_A_C_b37	532409	49	0.697488	-0.0333195	0.0854308	ENSG00000257218	rs1169288	Brain_Hypothalamus
GATC	3	12_121416650_A_C_b37	532409	34	0.730173	0.0365755	0.105599	ENSG00000257218	rs1169288	Brain_Amygdala
GATC	3	12_121416650_A_C_b37	532409	55	0.736119	0.0322908	0.0955417	ENSG00000257218	rs1169288	Brain_Frontal_Cortex_BA9
GATC	3	12_121416650_A_C_b37	532409	141	0.744209	0.0150001	0.0459134	ENSG00000257218	rs1169288	Artery_Aorta
GATC	3	12_121416650_A_C_b37	532409	60	0.744918	-0.0211772	0.0649244	ENSG00000257218	rs1169288	Brain_Nucleus_accumbens_basal_ganglia
GATC	3	12_121416650_A_C_b37	532409	105	0.787973	-0.0153886	0.0571317	ENSG00000257218	rs1169288	Esophagus_Gastroesophageal_Junction
GATC	3	12_121416650_A_C_b37	532409	126	0.79109	0.0143099	0.0539527	ENSG00000257218	rs1169288	Heart_Atrial_Appendage
GATC	3	12_121416650_A_C_b37	532409	107	0.799425	0.0170623	0.0670525	ENSG00000257218	rs1169288	Pancreas
GATC	3	12_121416650_A_C_b37	532409	210	0.827224	0.00965384	0.0441968	ENSG00000257218	rs1169288	Skin_Sun_Exposed_Lower_leg
GATC	3	12_121416650_A_C_b37	532409	51	0.832221	-0.0186332	0.0876953	ENSG00000257218	rs1169288	Brain_Putamen_basal_ganglia
GATC	3	12_121416650_A_C_b37	532409	149	0.858112	0.00868086	0.0485061	ENSG00000257218	rs1169288	Cells_Transformed_fibroblasts
GATC	3	12_121416650_A_C_b37	532409	57	0.867027	0.00806417	0.0480429	ENSG00000257218	rs1169288	Brain_Cerebellar_Hemisphere
GATC	3	12_121416650_A_C_b37	532409	51	0.887339	-0.0120223	0.0846031	ENSG00000257218	rs1169288	Vagina
GATC	3	12_121416650_A_C_b37	532409	71	0.891911	-0.0106357	0.0781083	ENSG00000257218	rs1169288	Spleen
GATC	3	12_121416650_A_C_b37	532409	68	0.920889	-0.00827621	0.0831613	ENSG00000257218	rs1169288	Brain_Caudate_basal_ganglia
GATC	3	12_121416650_A_C_b37	532409	46	0.930033	-0.0107129	0.121523	ENSG00000257218	rs1169288	Minor_Salivary_Gland
GATC	3	12_121416650_A_C_b37	532409	65	0.992094	0.00112046	0.1128	ENSG00000257218	rs1169288	Ovary
GATC	3	12_121416650_A_C_b37	532409	192	0.995762	0.000206519	0.0388501	ENSG00000257218	rs1169288	Lung
GATC	3	12_121416650_A_C_b37	532409	46	0.999547	6.37164e-05	0.112019	ENSG00000257218	rs1169288	Brain_Hippocampus
MLEC	3	12_121416650_A_C_b37	291978	210	2.23106e-08	-0.177546	0.0310081	ENSG00000110917	rs1169288	Skin_Sun_Exposed_Lower_leg
MLEC	3	12_121416650_A_C_b37	291978	88	0.00842363	0.171125	0.0640194	ENSG00000110917	rs1169288	Adrenal_Gland
MLEC	3	12_121416650_A_C_b37	291978	166	0.0203178	-0.0717194	0.0307336	ENSG00000110917	rs1169288	Skin_Not_Sun_Exposed_Suprapubic
MLEC	3	12_121416650_A_C_b37	291978	51	0.0598579	-0.147569	0.0773577	ENSG00000110917	rs1169288	Vagina
MLEC	3	12_121416650_A_C_b37	291978	79	0.0645764	0.123961	0.066455	ENSG00000110917	rs1169288	Pituitary
MLEC	3	12_121416650_A_C_b37	291978	64	0.0786561	0.133147	0.0750352	ENSG00000110917	rs1169288	Brain_Cortex
MLEC	3	12_121416650_A_C_b37	291978	105	0.0876876	0.0865513	0.0504003	ENSG00000110917	rs1169288	Esophagus_Gastroesophageal_Junction
MLEC	3	12_121416650_A_C_b37	291978	34	0.0899048	0.14359	0.0834258	ENSG00000110917	rs1169288	Brain_Amygdala
MLEC	3	12_121416650_A_C_b37	291978	173	0.135252	-0.0371757	0.0248199	ENSG00000110917	rs1169288	Nerve_Tibial
MLEC	3	12_121416650_A_C_b37	291978	64	0.175454	-0.0778591	0.0571142	ENSG00000110917	rs1169288	Liver
MLEC	3	12_121416650_A_C_b37	291978	116	0.177592	-0.0855742	0.0632348	ENSG00000110917	rs1169288	Testis
MLEC	3	12_121416650_A_C_b37	291978	34	0.181366	0.114904	0.084937	ENSG00000110917	rs1169288	Brain_Substantia_nigra
MLEC	3	12_121416650_A_C_b37	291978	196	0.18968	0.0254957	0.0193999	ENSG00000110917	rs1169288	Thyroid
MLEC	3	12_121416650_A_C_b37	291978	68	0.290036	0.0615555	0.057926	ENSG00000110917	rs1169288	Brain_Caudate_basal_ganglia
MLEC	3	12_121416650_A_C_b37	291978	106	0.307068	-0.0638162	0.0622873	ENSG00000110917	rs1169288	Colon_Sigmoid
MLEC	3	12_121416650_A_C_b37	291978	75	0.355726	0.0619526	0.0667993	ENSG00000110917	rs1169288	Prostate
MLEC	3	12_121416650_A_C_b37	291978	57	0.362132	0.0719043	0.0785516	ENSG00000110917	rs1169288	Brain_Cerebellar_Hemisphere
MLEC	3	12_121416650_A_C_b37	291978	72	0.425235	0.0344013	0.04299	ENSG00000110917	rs1169288	Artery_Coronary
MLEC	3	12_121416650_A_C_b37	291978	50	0.425357	0.0742434	0.0926972	ENSG00000110917	rs1169288	Brain_Anterior_cingulate_cortex_BA24
MLEC	3	12_121416650_A_C_b37	291978	186	0.429223	0.0228679	0.0288887	ENSG00000110917	rs1169288	Whole_Blood
MLEC	3	12_121416650_A_C_b37	291978	60	0.460565	0.0453872	0.0612874	ENSG00000110917	rs1169288	Brain_Nucleus_accumbens_basal_ganglia
MLEC	3	12_121416650_A_C_b37	291978	248	0.471422	0.0219066	0.0303916	ENSG00000110917	rs1169288	Muscle_Skeletal
MLEC	3	12_121416650_A_C_b37	291978	129	0.491184	0.028255	0.0409741	ENSG00000110917	rs1169288	Heart_Left_Ventricle
MLEC	3	12_121416650_A_C_b37	291978	59	0.491898	-0.0360847	0.0523095	ENSG00000110917	rs1169288	Small_Intestine_Terminal_Ileum
MLEC	3	12_121416650_A_C_b37	291978	202	0.491954	0.0158339	0.0230144	ENSG00000110917	rs1169288	Adipose_Subcutaneous
MLEC	3	12_121416650_A_C_b37	291978	65	0.512212	-0.0492825	0.0749263	ENSG00000110917	rs1169288	Ovary
MLEC	3	12_121416650_A_C_b37	291978	192	0.52146	0.0135873	0.0211702	ENSG00000110917	rs1169288	Lung
MLEC	3	12_121416650_A_C_b37	291978	177	0.536767	-0.018177	0.0293906	ENSG00000110917	rs1169288	Esophagus_Muscularis
MLEC	3	12_121416650_A_C_b37	291978	124	0.568579	0.0196265	0.0343664	ENSG00000110917	rs1169288	Breast_Mammary_Tissue
MLEC	3	12_121416650_A_C_b37	291978	150	0.574564	0.0172979	0.0307765	ENSG00000110917	rs1169288	Adipose_Visceral_Omentum
MLEC	3	12_121416650_A_C_b37	291978	115	0.586447	-0.0182247	0.0334475	ENSG00000110917	rs1169288	Stomach
MLEC	3	12_121416650_A_C_b37	291978	55	0.595109	-0.0324997	0.0609052	ENSG00000110917	rs1169288	Uterus
MLEC	3	12_121416650_A_C_b37	291978	107	0.64758	-0.0191296	0.0417784	ENSG00000110917	rs1169288	Pancreas
MLEC	3	12_121416650_A_C_b37	291978	69	0.662604	0.0228155	0.0521577	ENSG00000110917	rs1169288	Brain_Cerebellum
MLEC	3	12_121416650_A_C_b37	291978	134	0.673071	-0.0131038	0.0310124	ENSG00000110917	rs1169288	Colon_Transverse
MLEC	3	12_121416650_A_C_b37	291978	71	0.792878	-0.022022	0.0836886	ENSG00000110917	rs1169288	Spleen
MLEC	3	12_121416650_A_C_b37	291978	51	0.819439	-0.0174115	0.076052	ENSG00000110917	rs1169288	Brain_Putamen_basal_ganglia
MLEC	3	12_121416650_A_C_b37	291978	205	0.843256	-0.00547751	0.0276795	ENSG00000110917	rs1169288	Artery_Tibial
MLEC	3	12_121416650_A_C_b37	291978	126	0.878363	-0.00593899	0.0387587	ENSG00000110917	rs1169288	Heart_Atrial_Appendage
MLEC	3	12_121416650_A_C_b37	291978	39	0.892863	-0.0141279	0.104461	ENSG00000110917	rs1169288	Brain_Spinal_cord_cervical_c-1
MLEC	3	12_121416650_A_C_b37	291978	141	0.922418	0.00314062	0.0322106	ENSG00000110917	rs1169288	Artery_Aorta
MLEC	3	12_121416650_A_C_b37	291978	49	0.92949	-0.00710924	0.0801081	ENSG00000110917	rs1169288	Brain_Hypothalamus
MLEC	3	12_121416650_A_C_b37	291978	55	0.930981	-0.0061132	0.0703973	ENSG00000110917	rs1169288	Brain_Frontal_Cortex_BA9
MLEC	3	12_121416650_A_C_b37	291978	180	0.968482	0.00124331	0.0314394	ENSG00000110917	rs1169288	Esophagus_Mucosa
MLEC	3	12_121416650_A_C_b37	291978	46	0.973411	0.00326722	0.0977498	ENSG00000110917	rs1169288	Brain_Hippocampus
MLEC	3	12_121416650_A_C_b37	291978	46	0.98717	0.00115843	0.0717511	ENSG00000110917	rs1169288	Minor_Salivary_Gland
MLEC	3	12_121416650_A_C_b37	291978	149	0.992887	0.000290837	0.0325908	ENSG00000110917	rs1169288	Cells_Transformed_fibroblasts
MLEC	3	12_121416650_A_C_b37	291978	57	0.993781	0.000761491	0.0974352	ENSG00000110917	rs1169288	Cells_EBV-transformed_lymphocytes
ANAPC5	3	12_121416650_A_C_b37	-421049	69	0.00226702	0.242739	0.0777632	ENSG00000089053	rs1169288	Brain_Cerebellum
ANAPC5	3	12_121416650_A_C_b37	-421049	124	0.0104241	-0.144426	0.0558495	ENSG00000089053	rs1169288	Breast_Mammary_Tissue
ANAPC5	3	12_121416650_A_C_b37	-421049	107	0.013818	0.133452	0.0536831	ENSG00000089053	rs1169288	Pancreas
ANAPC5	3	12_121416650_A_C_b37	-421049	34	0.0599549	0.141864	0.0741182	ENSG00000089053	rs1169288	Brain_Amygdala
ANAPC5	3	12_121416650_A_C_b37	-421049	134	0.06493	0.128322	0.0691571	ENSG00000089053	rs1169288	Colon_Transverse
ANAPC5	3	12_121416650_A_C_b37	-421049	57	0.0882637	0.122071	0.0709323	ENSG00000089053	rs1169288	Brain_Cerebellar_Hemisphere
ANAPC5	3	12_121416650_A_C_b37	-421049	116	0.129463	0.0518548	0.0340499	ENSG00000089053	rs1169288	Testis
ANAPC5	3	12_121416650_A_C_b37	-421049	79	0.150581	0.0854907	0.0590926	ENSG00000089053	rs1169288	Pituitary
ANAPC5	3	12_121416650_A_C_b37	-421049	166	0.158909	0.0507366	0.0359203	ENSG00000089053	rs1169288	Skin_Not_Sun_Exposed_Suprapubic
ANAPC5	3	12_121416650_A_C_b37	-421049	210	0.170893	0.0525284	0.0382809	ENSG00000089053	rs1169288	Skin_Sun_Exposed_Lower_leg
ANAPC5	3	12_121416650_A_C_b37	-421049	60	0.180746	0.0772274	0.0573258	ENSG00000089053	rs1169288	Brain_Nucleus_accumbens_basal_ganglia
ANAPC5	3	12_121416650_A_C_b37	-421049	106	0.221554	-0.0948802	0.077326	ENSG00000089053	rs1169288	Colon_Sigmoid
ANAPC5	3	12_121416650_A_C_b37	-421049	68	0.231621	0.0658534	0.0547783	ENSG00000089053	rs1169288	Brain_Caudate_basal_ganglia
ANAPC5	3	12_121416650_A_C_b37	-421049	49	0.232461	0.0652156	0.0542322	ENSG00000089053	rs1169288	Brain_Hypothalamus
ANAPC5	3	12_121416650_A_C_b37	-421049	57	0.258393	0.0745193	0.0655396	ENSG00000089053	rs1169288	Cells_EBV-transformed_lymphocytes
ANAPC5	3	12_121416650_A_C_b37	-421049	149	0.278079	0.0302583	0.0278357	ENSG00000089053	rs1169288	Cells_Transformed_fibroblasts
ANAPC5	3	12_121416650_A_C_b37	-421049	72	0.28712	-0.0739271	0.0691282	ENSG00000089053	rs1169288	Artery_Coronary
ANAPC5	3	12_121416650_A_C_b37	-421049	192	0.321298	0.0360277	0.0362688	ENSG00000089053	rs1169288	Lung
ANAPC5	3	12_121416650_A_C_b37	-421049	51	0.324446	0.0562652	0.0567848	ENSG00000089053	rs1169288	Brain_Putamen_basal_ganglia
ANAPC5	3	12_121416650_A_C_b37	-421049	196	0.376422	-0.0344807	0.0389305	ENSG00000089053	rs1169288	Thyroid
ANAPC5	3	12_121416650_A_C_b37	-421049	180	0.421641	0.0322854	0.0401202	ENSG00000089053	rs1169288	Esophagus_Mucosa
ANAPC5	3	12_121416650_A_C_b37	-421049	71	0.42788	0.0792904	0.0996816	ENSG00000089053	rs1169288	Spleen
ANAPC5	3	12_121416650_A_C_b37	-421049	51	0.431016	-0.0840315	0.106198	ENSG00000089053	rs1169288	Vagina
ANAPC5	3	12_121416650_A_C_b37	-421049	105	0.472009	0.0470707	0.0653064	ENSG00000089053	rs1169288	Esophagus_Gastroesophageal_Junction
ANAPC5	3	12_121416650_A_C_b37	-421049	129	0.472396	0.0360798	0.0501229	ENSG00000089053	rs1169288	Heart_Left_Ventricle
ANAPC5	3	12_121416650_A_C_b37	-421049	50	0.473215	0.0372238	0.0516716	ENSG00000089053	rs1169288	Brain_Anterior_cingulate_cortex_BA24
ANAPC5	3	12_121416650_A_C_b37	-421049	64	0.474065	-0.0371235	0.051685	ENSG00000089053	rs1169288	Brain_Cortex
ANAPC5	3	12_121416650_A_C_b37	-421049	173	0.479532	0.0298732	0.0421962	ENSG00000089053	rs1169288	Nerve_Tibial
ANAPC5	3	12_121416650_A_C_b37	-421049	186	0.53254	0.0202904	0.0324723	ENSG00000089053	rs1169288	Whole_Blood
ANAPC5	3	12_121416650_A_C_b37	-421049	205	0.557461	-0.0227052	0.0386647	ENSG00000089053	rs1169288	Artery_Tibial
ANAPC5	3	12_121416650_A_C_b37	-421049	59	0.572485	0.0651266	0.115012	ENSG00000089053	rs1169288	Small_Intestine_Terminal_Ileum
ANAPC5	3	12_121416650_A_C_b37	-421049	46	0.574721	-0.0572114	0.101429	ENSG00000089053	rs1169288	Minor_Salivary_Gland
ANAPC5	3	12_121416650_A_C_b37	-421049	126	0.587611	-0.0310091	0.0570934	ENSG00000089053	rs1169288	Heart_Atrial_Appendage
ANAPC5	3	12_121416650_A_C_b37	-421049	39	0.609198	0.0421881	0.0820985	ENSG00000089053	rs1169288	Brain_Spinal_cord_cervical_c-1
ANAPC5	3	12_121416650_A_C_b37	-421049	55	0.618513	0.0291835	0.0584159	ENSG00000089053	rs1169288	Brain_Frontal_Cortex_BA9
ANAPC5	3	12_121416650_A_C_b37	-421049	141	0.622739	-0.0236567	0.0480161	ENSG00000089053	rs1169288	Artery_Aorta
ANAPC5	3	12_121416650_A_C_b37	-421049	202	0.642587	0.0199942	0.043042	ENSG00000089053	rs1169288	Adipose_Subcutaneous
ANAPC5	3	12_121416650_A_C_b37	-421049	75	0.659825	-0.0446026	0.101059	ENSG00000089053	rs1169288	Prostate
ANAPC5	3	12_121416650_A_C_b37	-421049	248	0.746387	-0.0117254	0.0362321	ENSG00000089053	rs1169288	Muscle_Skeletal
ANAPC5	3	12_121416650_A_C_b37	-421049	177	0.770999	0.0135581	0.0465357	ENSG00000089053	rs1169288	Esophagus_Muscularis
ANAPC5	3	12_121416650_A_C_b37	-421049	115	0.784658	0.00940443	0.0343703	ENSG00000089053	rs1169288	Stomach
ANAPC5	3	12_121416650_A_C_b37	-421049	55	0.789264	-0.0323697	0.120704	ENSG00000089053	rs1169288	Uterus
ANAPC5	3	12_121416650_A_C_b37	-421049	65	0.873151	-0.0198835	0.124219	ENSG00000089053	rs1169288	Ovary
ANAPC5	3	12_121416650_A_C_b37	-421049	34	0.894165	0.0105112	0.0786645	ENSG00000089053	rs1169288	Brain_Substantia_nigra
ANAPC5	3	12_121416650_A_C_b37	-421049	64	0.894186	0.00976591	0.0732619	ENSG00000089053	rs1169288	Liver
ANAPC5	3	12_121416650_A_C_b37	-421049	46	0.934396	-0.00512477	0.0620816	ENSG00000089053	rs1169288	Brain_Hippocampus
ANAPC5	3	12_121416650_A_C_b37	-421049	150	0.993593	0.000436761	0.0543359	ENSG00000089053	rs1169288	Adipose_Visceral_Omentum
ANAPC5	3	12_121416650_A_C_b37	-421049	88	0.995545	0.00045385	0.0811439	ENSG00000089053	rs1169288	Adrenal_Gland
POP5	3	12_121416650_A_C_b37	397449	79	0.0132709	0.164037	0.0652562	ENSG00000167272	rs1169288	Pituitary
POP5	3	12_121416650_A_C_b37	397449	88	0.0225825	-0.158242	0.0686123	ENSG00000167272	rs1169288	Adrenal_Gland
POP5	3	12_121416650_A_C_b37	397449	150	0.0296453	-0.0733959	0.0335632	ENSG00000167272	rs1169288	Adipose_Visceral_Omentum
POP5	3	12_121416650_A_C_b37	397449	106	0.0545792	-0.100722	0.0520283	ENSG00000167272	rs1169288	Colon_Sigmoid
POP5	3	12_121416650_A_C_b37	397449	177	0.108598	-0.05862	0.0364187	ENSG00000167272	rs1169288	Esophagus_Muscularis
POP5	3	12_121416650_A_C_b37	397449	64	0.122817	0.124941	0.0803795	ENSG00000167272	rs1169288	Liver
POP5	3	12_121416650_A_C_b37	397449	126	0.146451	0.0754425	0.0517607	ENSG00000167272	rs1169288	Heart_Atrial_Appendage
POP5	3	12_121416650_A_C_b37	397449	75	0.16519	-0.11258	0.0805805	ENSG00000167272	rs1169288	Prostate
POP5	3	12_121416650_A_C_b37	397449	51	0.168756	0.110134	0.0793378	ENSG00000167272	rs1169288	Vagina
POP5	3	12_121416650_A_C_b37	397449	59	0.171224	0.103097	0.074807	ENSG00000167272	rs1169288	Small_Intestine_Terminal_Ileum
POP5	3	12_121416650_A_C_b37	397449	149	0.291801	-0.0331186	0.0313496	ENSG00000167272	rs1169288	Cells_Transformed_fibroblasts
POP5	3	12_121416650_A_C_b37	397449	129	0.295814	0.057918	0.0552682	ENSG00000167272	rs1169288	Heart_Left_Ventricle
POP5	3	12_121416650_A_C_b37	397449	141	0.299899	0.0363383	0.0349691	ENSG00000167272	rs1169288	Artery_Aorta
POP5	3	12_121416650_A_C_b37	397449	248	0.327808	-0.0342441	0.0349548	ENSG00000167272	rs1169288	Muscle_Skeletal
POP5	3	12_121416650_A_C_b37	397449	134	0.332403	0.0384121	0.0395374	ENSG00000167272	rs1169288	Colon_Transverse
POP5	3	12_121416650_A_C_b37	397449	186	0.354903	-0.0326794	0.0352702	ENSG00000167272	rs1169288	Whole_Blood
POP5	3	12_121416650_A_C_b37	397449	39	0.378124	-0.0903418	0.101757	ENSG00000167272	rs1169288	Brain_Spinal_cord_cervical_c-1
POP5	3	12_121416650_A_C_b37	397449	69	0.388195	0.0657875	0.0759563	ENSG00000167272	rs1169288	Brain_Cerebellum
POP5	3	12_121416650_A_C_b37	397449	60	0.405555	-0.0485845	0.0581844	ENSG00000167272	rs1169288	Brain_Nucleus_accumbens_basal_ganglia
POP5	3	12_121416650_A_C_b37	397449	205	0.424779	0.022561	0.0282304	ENSG00000167272	rs1169288	Artery_Tibial
POP5	3	12_121416650_A_C_b37	397449	180	0.432394	-0.0263195	0.0334771	ENSG00000167272	rs1169288	Esophagus_Mucosa
POP5	3	12_121416650_A_C_b37	397449	50	0.445626	-0.0801611	0.10462	ENSG00000167272	rs1169288	Brain_Anterior_cingulate_cortex_BA24
POP5	3	12_121416650_A_C_b37	397449	65	0.455019	-0.0512634	0.0683517	ENSG00000167272	rs1169288	Ovary
POP5	3	12_121416650_A_C_b37	397449	64	0.49875	-0.051412	0.075759	ENSG00000167272	rs1169288	Brain_Cortex
POP5	3	12_121416650_A_C_b37	397449	107	0.517391	0.0346785	0.0534642	ENSG00000167272	rs1169288	Pancreas
POP5	3	12_121416650_A_C_b37	397449	72	0.532203	-0.0323206	0.051586	ENSG00000167272	rs1169288	Artery_Coronary
POP5	3	12_121416650_A_C_b37	397449	196	0.543946	-0.0191245	0.0314815	ENSG00000167272	rs1169288	Thyroid
POP5	3	12_121416650_A_C_b37	397449	34	0.555205	-0.0612062	0.103141	ENSG00000167272	rs1169288	Brain_Substantia_nigra
POP5	3	12_121416650_A_C_b37	397449	68	0.588545	-0.0343012	0.0632419	ENSG00000167272	rs1169288	Brain_Caudate_basal_ganglia
POP5	3	12_121416650_A_C_b37	397449	57	0.59074	-0.0266143	0.0493228	ENSG00000167272	rs1169288	Cells_EBV-transformed_lymphocytes
POP5	3	12_121416650_A_C_b37	397449	192	0.648569	0.0127591	0.0279689	ENSG00000167272	rs1169288	Lung
POP5	3	12_121416650_A_C_b37	397449	34	0.652873	-0.0409604	0.0906546	ENSG00000167272	rs1169288	Brain_Amygdala
POP5	3	12_121416650_A_C_b37	397449	46	0.673013	0.0423606	0.100045	ENSG00000167272	rs1169288	Brain_Hippocampus
POP5	3	12_121416650_A_C_b37	397449	71	0.682014	0.0295895	0.0720496	ENSG00000167272	rs1169288	Spleen
POP5	3	12_121416650_A_C_b37	397449	115	0.686039	0.0211329	0.0522026	ENSG00000167272	rs1169288	Stomach
POP5	3	12_121416650_A_C_b37	397449	51	0.689882	-0.0284401	0.0710439	ENSG00000167272	rs1169288	Brain_Putamen_basal_ganglia
POP5	3	12_121416650_A_C_b37	397449	105	0.690709	-0.0202327	0.0507661	ENSG00000167272	rs1169288	Esophagus_Gastroesophageal_Junction
POP5	3	12_121416650_A_C_b37	397449	55	0.732699	-0.025583	0.074641	ENSG00000167272	rs1169288	Uterus
POP5	3	12_121416650_A_C_b37	397449	210	0.853041	-0.00559522	0.0301827	ENSG00000167272	rs1169288	Skin_Sun_Exposed_Lower_leg
POP5	3	12_121416650_A_C_b37	397449	55	0.857088	-0.0128114	0.0709509	ENSG00000167272	rs1169288	Brain_Frontal_Cortex_BA9
POP5	3	12_121416650_A_C_b37	397449	46	0.871595	0.0171017	0.105376	ENSG00000167272	rs1169288	Minor_Salivary_Gland
POP5	3	12_121416650_A_C_b37	397449	124	0.874057	-0.00570245	0.0359295	ENSG00000167272	rs1169288	Breast_Mammary_Tissue
POP5	3	12_121416650_A_C_b37	397449	57	0.884055	0.00995753	0.0681123	ENSG00000167272	rs1169288	Brain_Cerebellar_Hemisphere
POP5	3	12_121416650_A_C_b37	397449	49	0.89742	0.0105028	0.0812266	ENSG00000167272	rs1169288	Brain_Hypothalamus
POP5	3	12_121416650_A_C_b37	397449	173	0.939341	-0.00241975	0.0317706	ENSG00000167272	rs1169288	Nerve_Tibial
POP5	3	12_121416650_A_C_b37	397449	166	0.943494	-0.0025899	0.0365073	ENSG00000167272	rs1169288	Skin_Not_Sun_Exposed_Suprapubic
POP5	3	12_121416650_A_C_b37	397449	202	0.946399	0.00240691	0.0357733	ENSG00000167272	rs1169288	Adipose_Subcutaneous
POP5	3	12_121416650_A_C_b37	397449	116	0.982162	-0.00113165	0.0505469	ENSG00000167272	rs1169288	Testis
ACADS	3	12_121416650_A_C_b37	253112	196	7.15335e-08	0.202912	0.0368163	ENSG00000122971	rs1169288	Thyroid
ACADS	3	12_121416650_A_C_b37	253112	141	0.0175709	-0.139766	0.0584061	ENSG00000122971	rs1169288	Artery_Aorta
ACADS	3	12_121416650_A_C_b37	253112	115	0.0186889	0.0829402	0.0349807	ENSG00000122971	rs1169288	Stomach
ACADS	3	12_121416650_A_C_b37	253112	64	0.0314004	0.136583	0.0626858	ENSG00000122971	rs1169288	Brain_Cortex
ACADS	3	12_121416650_A_C_b37	253112	59	0.0387096	0.0835863	0.0399005	ENSG00000122971	rs1169288	Small_Intestine_Terminal_Ileum
ACADS	3	12_121416650_A_C_b37	253112	134	0.0966228	0.0558416	0.0334589	ENSG00000122971	rs1169288	Colon_Transverse
ACADS	3	12_121416650_A_C_b37	253112	192	0.136344	0.0461369	0.0308949	ENSG00000122971	rs1169288	Lung
ACADS	3	12_121416650_A_C_b37	253112	39	0.153784	-0.18867	0.130635	ENSG00000122971	rs1169288	Brain_Spinal_cord_cervical_c-1
ACADS	3	12_121416650_A_C_b37	253112	65	0.154474	0.126962	0.0884896	ENSG00000122971	rs1169288	Ovary
ACADS	3	12_121416650_A_C_b37	253112	248	0.155512	-0.0332091	0.0233397	ENSG00000122971	rs1169288	Muscle_Skeletal
ACADS	3	12_121416650_A_C_b37	253112	34	0.169389	0.101674	0.0730683	ENSG00000122971	rs1169288	Brain_Substantia_nigra
ACADS	3	12_121416650_A_C_b37	253112	129	0.174856	0.0488926	0.0359198	ENSG00000122971	rs1169288	Heart_Left_Ventricle
ACADS	3	12_121416650_A_C_b37	253112	210	0.177807	-0.0424122	0.0314099	ENSG00000122971	rs1169288	Skin_Sun_Exposed_Lower_leg
ACADS	3	12_121416650_A_C_b37	253112	75	0.186698	0.121532	0.0914674	ENSG00000122971	rs1169288	Prostate
ACADS	3	12_121416650_A_C_b37	253112	51	0.201115	-0.06432	0.0499413	ENSG00000122971	rs1169288	Brain_Putamen_basal_ganglia
ACADS	3	12_121416650_A_C_b37	253112	173	0.205085	0.0484631	0.0381596	ENSG00000122971	rs1169288	Nerve_Tibial
ACADS	3	12_121416650_A_C_b37	253112	105	0.227963	0.0777328	0.0642505	ENSG00000122971	rs1169288	Esophagus_Gastroesophageal_Junction
ACADS	3	12_121416650_A_C_b37	253112	55	0.263193	0.115038	0.102083	ENSG00000122971	rs1169288	Uterus
ACADS	3	12_121416650_A_C_b37	253112	124	0.267377	-0.0349853	0.0314548	ENSG00000122971	rs1169288	Breast_Mammary_Tissue
ACADS	3	12_121416650_A_C_b37	253112	57	0.270577	-0.143905	0.129856	ENSG00000122971	rs1169288	Cells_EBV-transformed_lymphocytes
ACADS	3	12_121416650_A_C_b37	253112	51	0.279471	0.133685	0.122812	ENSG00000122971	rs1169288	Vagina
ACADS	3	12_121416650_A_C_b37	253112	205	0.300542	0.0404048	0.0389653	ENSG00000122971	rs1169288	Artery_Tibial
ACADS	3	12_121416650_A_C_b37	253112	166	0.304194	0.0442282	0.0429671	ENSG00000122971	rs1169288	Skin_Not_Sun_Exposed_Suprapubic
ACADS	3	12_121416650_A_C_b37	253112	68	0.362625	-0.039438	0.0431582	ENSG00000122971	rs1169288	Brain_Caudate_basal_ganglia
ACADS	3	12_121416650_A_C_b37	253112	60	0.373812	0.0497552	0.0557133	ENSG00000122971	rs1169288	Brain_Nucleus_accumbens_basal_ganglia
ACADS	3	12_121416650_A_C_b37	253112	46	0.385537	0.0685103	0.078564	ENSG00000122971	rs1169288	Brain_Hippocampus
ACADS	3	12_121416650_A_C_b37	253112	107	0.415458	-0.0425863	0.0521776	ENSG00000122971	rs1169288	Pancreas
ACADS	3	12_121416650_A_C_b37	253112	149	0.422379	0.0233093	0.0290049	ENSG00000122971	rs1169288	Cells_Transformed_fibroblasts
ACADS	3	12_121416650_A_C_b37	253112	177	0.442506	0.0369406	0.0480342	ENSG00000122971	rs1169288	Esophagus_Muscularis
ACADS	3	12_121416650_A_C_b37	253112	106	0.477394	0.04515	0.0634028	ENSG00000122971	rs1169288	Colon_Sigmoid
ACADS	3	12_121416650_A_C_b37	253112	34	0.551311	0.0483644	0.0807598	ENSG00000122971	rs1169288	Brain_Amygdala
ACADS	3	12_121416650_A_C_b37	253112	88	0.590953	0.0280549	0.0520777	ENSG00000122971	rs1169288	Adrenal_Gland
ACADS	3	12_121416650_A_C_b37	253112	202	0.61269	-0.0112779	0.022256	ENSG00000122971	rs1169288	Adipose_Subcutaneous
ACADS	3	12_121416650_A_C_b37	253112	69	0.616865	0.0411823	0.0820957	ENSG00000122971	rs1169288	Brain_Cerebellum
ACADS	3	12_121416650_A_C_b37	253112	50	0.624794	0.0322569	0.0657213	ENSG00000122971	rs1169288	Brain_Anterior_cingulate_cortex_BA24
ACADS	3	12_121416650_A_C_b37	253112	55	0.632011	-0.0278361	0.0579393	ENSG00000122971	rs1169288	Brain_Frontal_Cortex_BA9
ACADS	3	12_121416650_A_C_b37	253112	49	0.638694	0.037772	0.0801619	ENSG00000122971	rs1169288	Brain_Hypothalamus
ACADS	3	12_121416650_A_C_b37	253112	57	0.665001	0.0333487	0.0767926	ENSG00000122971	rs1169288	Brain_Cerebellar_Hemisphere
ACADS	3	12_121416650_A_C_b37	253112	46	0.669013	-0.052173	0.121469	ENSG00000122971	rs1169288	Minor_Salivary_Gland
ACADS	3	12_121416650_A_C_b37	253112	79	0.676681	-0.0316383	0.0756866	ENSG00000122971	rs1169288	Pituitary
ACADS	3	12_121416650_A_C_b37	253112	71	0.679863	-0.0364117	0.0880305	ENSG00000122971	rs1169288	Spleen
ACADS	3	12_121416650_A_C_b37	253112	186	0.801153	-0.00809311	0.0321058	ENSG00000122971	rs1169288	Whole_Blood
ACADS	3	12_121416650_A_C_b37	253112	150	0.838906	0.00501089	0.0246241	ENSG00000122971	rs1169288	Adipose_Visceral_Omentum
ACADS	3	12_121416650_A_C_b37	253112	116	0.886414	0.0070274	0.0491297	ENSG00000122971	rs1169288	Testis
ACADS	3	12_121416650_A_C_b37	253112	180	0.905796	-0.00444171	0.0375	ENSG00000122971	rs1169288	Esophagus_Mucosa
ACADS	3	12_121416650_A_C_b37	253112	126	0.913495	-0.00443225	0.040752	ENSG00000122971	rs1169288	Heart_Atrial_Appendage
ACADS	3	12_121416650_A_C_b37	253112	72	0.924306	0.00466722	0.0490154	ENSG00000122971	rs1169288	Artery_Coronary
ACADS	3	12_121416650_A_C_b37	253112	64	0.991784	0.000629348	0.0609853	ENSG00000122971	rs1169288	Liver
MORN3	3	12_121416650_A_C_b37	-693887	46	0.0188197	-0.182643	0.0763285	ENSG00000139714	rs1169288	Brain_Hippocampus
MORN3	3	12_121416650_A_C_b37	-693887	173	0.0278557	0.151863	0.0687074	ENSG00000139714	rs1169288	Nerve_Tibial
MORN3	3	12_121416650_A_C_b37	-693887	105	0.0421125	0.211911	0.103506	ENSG00000139714	rs1169288	Esophagus_Gastroesophageal_Junction
MORN3	3	12_121416650_A_C_b37	-693887	166	0.0610463	-0.0874516	0.0465007	ENSG00000139714	rs1169288	Skin_Not_Sun_Exposed_Suprapubic
MORN3	3	12_121416650_A_C_b37	-693887	149	0.0780948	-0.101794	0.0575377	ENSG00000139714	rs1169288	Cells_Transformed_fibroblasts
MORN3	3	12_121416650_A_C_b37	-693887	180	0.0832949	0.130729	0.0752247	ENSG00000139714	rs1169288	Esophagus_Mucosa
MORN3	3	12_121416650_A_C_b37	-693887	59	0.100163	0.140393	0.0846035	ENSG00000139714	rs1169288	Small_Intestine_Terminal_Ileum
MORN3	3	12_121416650_A_C_b37	-693887	57	0.148234	-0.227792	0.156273	ENSG00000139714	rs1169288	Cells_EBV-transformed_lymphocytes
MORN3	3	12_121416650_A_C_b37	-693887	88	0.20209	0.14373	0.112138	ENSG00000139714	rs1169288	Adrenal_Gland
MORN3	3	12_121416650_A_C_b37	-693887	46	0.25856	-0.129074	0.113213	ENSG00000139714	rs1169288	Minor_Salivary_Gland
MORN3	3	12_121416650_A_C_b37	-693887	64	0.287386	-0.142101	0.132956	ENSG00000139714	rs1169288	Liver
MORN3	3	12_121416650_A_C_b37	-693887	210	0.324652	-0.043242	0.0438407	ENSG00000139714	rs1169288	Skin_Sun_Exposed_Lower_leg
MORN3	3	12_121416650_A_C_b37	-693887	177	0.329693	0.0809401	0.0828953	ENSG00000139714	rs1169288	Esophagus_Muscularis
MORN3	3	12_121416650_A_C_b37	-693887	57	0.338254	-0.109081	0.113379	ENSG00000139714	rs1169288	Brain_Cerebellar_Hemisphere
MORN3	3	12_121416650_A_C_b37	-693887	71	0.369753	-0.111277	0.123613	ENSG00000139714	rs1169288	Spleen
MORN3	3	12_121416650_A_C_b37	-693887	69	0.397952	0.100717	0.118715	ENSG00000139714	rs1169288	Brain_Cerebellum
MORN3	3	12_121416650_A_C_b37	-693887	150	0.409564	0.0613625	0.0742896	ENSG00000139714	rs1169288	Adipose_Visceral_Omentum
MORN3	3	12_121416650_A_C_b37	-693887	49	0.45429	-0.047481	0.0631656	ENSG00000139714	rs1169288	Brain_Hypothalamus
MORN3	3	12_121416650_A_C_b37	-693887	34	0.454708	-0.0607046	0.0807213	ENSG00000139714	rs1169288	Brain_Amygdala
MORN3	3	12_121416650_A_C_b37	-693887	68	0.46403	-0.0474037	0.0645354	ENSG00000139714	rs1169288	Brain_Caudate_basal_ganglia
MORN3	3	12_121416650_A_C_b37	-693887	192	0.475927	-0.0269809	0.0378031	ENSG00000139714	rs1169288	Lung
MORN3	3	12_121416650_A_C_b37	-693887	55	0.477132	-0.0445274	0.0623877	ENSG00000139714	rs1169288	Brain_Frontal_Cortex_BA9
MORN3	3	12_121416650_A_C_b37	-693887	116	0.497479	-0.0268718	0.03953	ENSG00000139714	rs1169288	Testis
MORN3	3	12_121416650_A_C_b37	-693887	126	0.524863	-0.0469568	0.0737245	ENSG00000139714	rs1169288	Heart_Atrial_Appendage
MORN3	3	12_121416650_A_C_b37	-693887	64	0.526129	0.043255	0.0680239	ENSG00000139714	rs1169288	Brain_Cortex
MORN3	3	12_121416650_A_C_b37	-693887	51	0.542917	-0.0916503	0.150026	ENSG00000139714	rs1169288	Vagina
MORN3	3	12_121416650_A_C_b37	-693887	196	0.560134	0.0303128	0.0519739	ENSG00000139714	rs1169288	Thyroid
MORN3	3	12_121416650_A_C_b37	-693887	79	0.566251	-0.0537582	0.0934645	ENSG00000139714	rs1169288	Pituitary
MORN3	3	12_121416650_A_C_b37	-693887	60	0.567026	-0.0347172	0.0604619	ENSG00000139714	rs1169288	Brain_Nucleus_accumbens_basal_ganglia
MORN3	3	12_121416650_A_C_b37	-693887	115	0.57102	-0.0476533	0.0839725	ENSG00000139714	rs1169288	Stomach
MORN3	3	12_121416650_A_C_b37	-693887	51	0.613171	-0.0473492	0.0933282	ENSG00000139714	rs1169288	Brain_Putamen_basal_ganglia
MORN3	3	12_121416650_A_C_b37	-693887	72	0.651346	0.0440576	0.0972404	ENSG00000139714	rs1169288	Artery_Coronary
MORN3	3	12_121416650_A_C_b37	-693887	65	0.726431	-0.0353802	0.100838	ENSG00000139714	rs1169288	Ovary
MORN3	3	12_121416650_A_C_b37	-693887	34	0.731817	-0.0476025	0.138233	ENSG00000139714	rs1169288	Brain_Substantia_nigra
MORN3	3	12_121416650_A_C_b37	-693887	205	0.80775	0.0150018	0.0616012	ENSG00000139714	rs1169288	Artery_Tibial
MORN3	3	12_121416650_A_C_b37	-693887	134	0.814219	-0.0210363	0.0894084	ENSG00000139714	rs1169288	Colon_Transverse
MORN3	3	12_121416650_A_C_b37	-693887	50	0.816145	0.0171537	0.0735544	ENSG00000139714	rs1169288	Brain_Anterior_cingulate_cortex_BA24
MORN3	3	12_121416650_A_C_b37	-693887	141	0.824347	0.0179954	0.0809771	ENSG00000139714	rs1169288	Artery_Aorta
MORN3	3	12_121416650_A_C_b37	-693887	106	0.838222	-0.0210834	0.103103	ENSG00000139714	rs1169288	Colon_Sigmoid
MORN3	3	12_121416650_A_C_b37	-693887	55	0.856278	0.0180252	0.0991995	ENSG00000139714	rs1169288	Uterus
MORN3	3	12_121416650_A_C_b37	-693887	186	0.923913	-0.00501591	0.0524755	ENSG00000139714	rs1169288	Whole_Blood
MORN3	3	12_121416650_A_C_b37	-693887	124	0.939486	-0.00491582	0.0646713	ENSG00000139714	rs1169288	Breast_Mammary_Tissue
MORN3	3	12_121416650_A_C_b37	-693887	202	0.952366	0.00435831	0.0729019	ENSG00000139714	rs1169288	Adipose_Subcutaneous
MORN3	3	12_121416650_A_C_b37	-693887	75	0.954593	-0.00600149	0.105161	ENSG00000139714	rs1169288	Prostate
MORN3	3	12_121416650_A_C_b37	-693887	107	0.96507	-0.00446204	0.101753	ENSG00000139714	rs1169288	Pancreas
MORN3	3	12_121416650_A_C_b37	-693887	39	0.973338	0.00536919	0.159992	ENSG00000139714	rs1169288	Brain_Spinal_cord_cervical_c-1
MORN3	3	12_121416650_A_C_b37	-693887	129	0.982672	0.00200282	0.0921091	ENSG00000139714	rs1169288	Heart_Left_Ventricle
KDM2B	3	12_121416650_A_C_b37	-602046	248	0.0131959	0.0937698	0.037675	ENSG00000089094	rs1169288	Muscle_Skeletal
KDM2B	3	12_121416650_A_C_b37	-602046	34	0.018223	0.219051	0.0901515	ENSG00000089094	rs1169288	Brain_Substantia_nigra
KDM2B	3	12_121416650_A_C_b37	-602046	106	0.042207	0.153202	0.0748322	ENSG00000089094	rs1169288	Colon_Sigmoid
KDM2B	3	12_121416650_A_C_b37	-602046	64	0.0545587	-0.201238	0.103623	ENSG00000089094	rs1169288	Liver
KDM2B	3	12_121416650_A_C_b37	-602046	46	0.0687502	0.182153	0.0983685	ENSG00000089094	rs1169288	Minor_Salivary_Gland
KDM2B	3	12_121416650_A_C_b37	-602046	134	0.080705	0.121899	0.0694536	ENSG00000089094	rs1169288	Colon_Transverse
KDM2B	3	12_121416650_A_C_b37	-602046	116	0.099887	-0.0920456	0.0556653	ENSG00000089094	rs1169288	Testis
KDM2B	3	12_121416650_A_C_b37	-602046	75	0.142695	-0.11127	0.0753661	ENSG00000089094	rs1169288	Prostate
KDM2B	3	12_121416650_A_C_b37	-602046	57	0.146251	-0.150181	0.10252	ENSG00000089094	rs1169288	Cells_EBV-transformed_lymphocytes
KDM2B	3	12_121416650_A_C_b37	-602046	115	0.16431	-0.106464	0.0762723	ENSG00000089094	rs1169288	Stomach
KDM2B	3	12_121416650_A_C_b37	-602046	126	0.187519	0.0767953	0.0580805	ENSG00000089094	rs1169288	Heart_Atrial_Appendage
KDM2B	3	12_121416650_A_C_b37	-602046	71	0.197749	0.0837999	0.0647137	ENSG00000089094	rs1169288	Spleen
KDM2B	3	12_121416650_A_C_b37	-602046	60	0.213343	0.0984858	0.0786746	ENSG00000089094	rs1169288	Brain_Nucleus_accumbens_basal_ganglia
KDM2B	3	12_121416650_A_C_b37	-602046	72	0.238688	0.0806672	0.0681067	ENSG00000089094	rs1169288	Artery_Coronary
KDM2B	3	12_121416650_A_C_b37	-602046	69	0.38178	-0.0624904	0.0711792	ENSG00000089094	rs1169288	Brain_Cerebellum
KDM2B	3	12_121416650_A_C_b37	-602046	173	0.386641	0.0352474	0.0406537	ENSG00000089094	rs1169288	Nerve_Tibial
KDM2B	3	12_121416650_A_C_b37	-602046	105	0.387163	0.0618448	0.071338	ENSG00000089094	rs1169288	Esophagus_Gastroesophageal_Junction
KDM2B	3	12_121416650_A_C_b37	-602046	65	0.388522	0.08787	0.101458	ENSG00000089094	rs1169288	Ovary
KDM2B	3	12_121416650_A_C_b37	-602046	55	0.388645	-0.0805799	0.0929564	ENSG00000089094	rs1169288	Uterus
KDM2B	3	12_121416650_A_C_b37	-602046	57	0.393501	-0.0766333	0.089433	ENSG00000089094	rs1169288	Brain_Cerebellar_Hemisphere
KDM2B	3	12_121416650_A_C_b37	-602046	51	0.439277	0.0621839	0.0800408	ENSG00000089094	rs1169288	Brain_Putamen_basal_ganglia
KDM2B	3	12_121416650_A_C_b37	-602046	177	0.460283	0.0354797	0.0479851	ENSG00000089094	rs1169288	Esophagus_Muscularis
KDM2B	3	12_121416650_A_C_b37	-602046	210	0.466243	0.0202795	0.0278027	ENSG00000089094	rs1169288	Skin_Sun_Exposed_Lower_leg
KDM2B	3	12_121416650_A_C_b37	-602046	129	0.48492	-0.0468212	0.0669263	ENSG00000089094	rs1169288	Heart_Left_Ventricle
KDM2B	3	12_121416650_A_C_b37	-602046	55	0.50084	-0.0522713	0.077356	ENSG00000089094	rs1169288	Brain_Frontal_Cortex_BA9
KDM2B	3	12_121416650_A_C_b37	-602046	49	0.521465	0.0619295	0.0962044	ENSG00000089094	rs1169288	Brain_Hypothalamus
KDM2B	3	12_121416650_A_C_b37	-602046	124	0.580855	-0.0255697	0.0462346	ENSG00000089094	rs1169288	Breast_Mammary_Tissue
KDM2B	3	12_121416650_A_C_b37	-602046	46	0.586998	-0.0514421	0.0943591	ENSG00000089094	rs1169288	Brain_Hippocampus
KDM2B	3	12_121416650_A_C_b37	-602046	202	0.594347	-0.0210372	0.0394631	ENSG00000089094	rs1169288	Adipose_Subcutaneous
KDM2B	3	12_121416650_A_C_b37	-602046	149	0.608193	0.0221386	0.0431292	ENSG00000089094	rs1169288	Cells_Transformed_fibroblasts
KDM2B	3	12_121416650_A_C_b37	-602046	79	0.723835	0.0333225	0.0940869	ENSG00000089094	rs1169288	Pituitary
KDM2B	3	12_121416650_A_C_b37	-602046	150	0.736268	0.0163071	0.0483661	ENSG00000089094	rs1169288	Adipose_Visceral_Omentum
KDM2B	3	12_121416650_A_C_b37	-602046	34	0.737827	0.0452453	0.1346	ENSG00000089094	rs1169288	Brain_Amygdala
KDM2B	3	12_121416650_A_C_b37	-602046	196	0.770842	-0.0110121	0.0377758	ENSG00000089094	rs1169288	Thyroid
KDM2B	3	12_121416650_A_C_b37	-602046	59	0.784485	-0.0193638	0.0706152	ENSG00000089094	rs1169288	Small_Intestine_Terminal_Ileum
KDM2B	3	12_121416650_A_C_b37	-602046	50	0.828928	0.017673	0.0815447	ENSG00000089094	rs1169288	Brain_Anterior_cingulate_cortex_BA24
KDM2B	3	12_121416650_A_C_b37	-602046	64	0.856102	0.0151414	0.083309	ENSG00000089094	rs1169288	Brain_Cortex
KDM2B	3	12_121416650_A_C_b37	-602046	68	0.856258	0.0126791	0.0698483	ENSG00000089094	rs1169288	Brain_Caudate_basal_ganglia
KDM2B	3	12_121416650_A_C_b37	-602046	180	0.875032	-0.00621184	0.0394631	ENSG00000089094	rs1169288	Esophagus_Mucosa
KDM2B	3	12_121416650_A_C_b37	-602046	205	0.89728	0.00570321	0.0441424	ENSG00000089094	rs1169288	Artery_Tibial
KDM2B	3	12_121416650_A_C_b37	-602046	166	0.926467	-0.00331481	0.0358849	ENSG00000089094	rs1169288	Skin_Not_Sun_Exposed_Suprapubic
KDM2B	3	12_121416650_A_C_b37	-602046	107	0.930619	-0.0073063	0.0838008	ENSG00000089094	rs1169288	Pancreas
KDM2B	3	12_121416650_A_C_b37	-602046	141	0.931065	0.00447409	0.0516604	ENSG00000089094	rs1169288	Artery_Aorta
KDM2B	3	12_121416650_A_C_b37	-602046	51	0.935843	-0.00568083	0.0703622	ENSG00000089094	rs1169288	Vagina
KDM2B	3	12_121416650_A_C_b37	-602046	39	0.943849	-0.0103191	0.145907	ENSG00000089094	rs1169288	Brain_Spinal_cord_cervical_c-1
KDM2B	3	12_121416650_A_C_b37	-602046	186	0.954945	0.00117913	0.020853	ENSG00000089094	rs1169288	Whole_Blood
KDM2B	3	12_121416650_A_C_b37	-602046	88	0.965025	0.00400336	0.0911341	ENSG00000089094	rs1169288	Adrenal_Gland
KDM2B	3	12_121416650_A_C_b37	-602046	192	0.996772	0.000181508	0.0448315	ENSG00000089094	rs1169288	Lung
RNF34	3	12_121416650_A_C_b37	-421194	150	0.0142647	0.125871	0.0510204	ENSG00000170633	rs1169288	Adipose_Visceral_Omentum
RNF34	3	12_121416650_A_C_b37	-421194	68	0.0156117	-0.15785	0.0643697	ENSG00000170633	rs1169288	Brain_Caudate_basal_ganglia
RNF34	3	12_121416650_A_C_b37	-421194	46	0.0266694	0.292061	0.128689	ENSG00000170633	rs1169288	Minor_Salivary_Gland
RNF34	3	12_121416650_A_C_b37	-421194	57	0.0462437	-0.165342	0.0819536	ENSG00000170633	rs1169288	Brain_Cerebellar_Hemisphere
RNF34	3	12_121416650_A_C_b37	-421194	115	0.0681789	-0.109768	0.0598603	ENSG00000170633	rs1169288	Stomach
RNF34	3	12_121416650_A_C_b37	-421194	39	0.0820233	0.17744	0.100349	ENSG00000170633	rs1169288	Brain_Spinal_cord_cervical_c-1
RNF34	3	12_121416650_A_C_b37	-421194	105	0.0982495	-0.117242	0.0705334	ENSG00000170633	rs1169288	Esophagus_Gastroesophageal_Junction
RNF34	3	12_121416650_A_C_b37	-421194	202	0.108564	0.076484	0.0475291	ENSG00000170633	rs1169288	Adipose_Subcutaneous
RNF34	3	12_121416650_A_C_b37	-421194	79	0.125253	0.129574	0.0839279	ENSG00000170633	rs1169288	Pituitary
RNF34	3	12_121416650_A_C_b37	-421194	57	0.131246	0.108018	0.0709551	ENSG00000170633	rs1169288	Cells_EBV-transformed_lymphocytes
RNF34	3	12_121416650_A_C_b37	-421194	248	0.148541	0.0470987	0.0325416	ENSG00000170633	rs1169288	Muscle_Skeletal
RNF34	3	12_121416650_A_C_b37	-421194	210	0.156657	-0.0664711	0.0468277	ENSG00000170633	rs1169288	Skin_Sun_Exposed_Lower_leg
RNF34	3	12_121416650_A_C_b37	-421194	72	0.164724	-0.104118	0.0744619	ENSG00000170633	rs1169288	Artery_Coronary
RNF34	3	12_121416650_A_C_b37	-421194	134	0.172202	-0.0869324	0.0634611	ENSG00000170633	rs1169288	Colon_Transverse
RNF34	3	12_121416650_A_C_b37	-421194	71	0.179906	-0.10744	0.0796647	ENSG00000170633	rs1169288	Spleen
RNF34	3	12_121416650_A_C_b37	-421194	55	0.188098	-0.0862485	0.0650608	ENSG00000170633	rs1169288	Brain_Frontal_Cortex_BA9
RNF34	3	12_121416650_A_C_b37	-421194	166	0.189302	-0.0652664	0.0496016	ENSG00000170633	rs1169288	Skin_Not_Sun_Exposed_Suprapubic
RNF34	3	12_121416650_A_C_b37	-421194	196	0.203506	-0.0526511	0.041323	ENSG00000170633	rs1169288	Thyroid
RNF34	3	12_121416650_A_C_b37	-421194	149	0.209544	-0.0352213	0.0279959	ENSG00000170633	rs1169288	Cells_Transformed_fibroblasts
RNF34	3	12_121416650_A_C_b37	-421194	116	0.210742	-0.0662948	0.0527903	ENSG00000170633	rs1169288	Testis
RNF34	3	12_121416650_A_C_b37	-421194	55	0.230014	0.132223	0.109305	ENSG00000170633	rs1169288	Uterus
RNF34	3	12_121416650_A_C_b37	-421194	192	0.305551	-0.0347664	0.0338766	ENSG00000170633	rs1169288	Lung
RNF34	3	12_121416650_A_C_b37	-421194	186	0.344516	0.0243437	0.0257125	ENSG00000170633	rs1169288	Whole_Blood
RNF34	3	12_121416650_A_C_b37	-421194	46	0.381964	-0.0780415	0.0888212	ENSG00000170633	rs1169288	Brain_Hippocampus
RNF34	3	12_121416650_A_C_b37	-421194	177	0.395386	-0.0396613	0.0465953	ENSG00000170633	rs1169288	Esophagus_Muscularis
RNF34	3	12_121416650_A_C_b37	-421194	50	0.400932	-0.0541526	0.0641547	ENSG00000170633	rs1169288	Brain_Anterior_cingulate_cortex_BA24
RNF34	3	12_121416650_A_C_b37	-421194	34	0.404384	-0.10652	0.126816	ENSG00000170633	rs1169288	Brain_Substantia_nigra
RNF34	3	12_121416650_A_C_b37	-421194	51	0.416983	-0.0614348	0.0753371	ENSG00000170633	rs1169288	Brain_Putamen_basal_ganglia
RNF34	3	12_121416650_A_C_b37	-421194	69	0.474701	-0.0565407	0.0788392	ENSG00000170633	rs1169288	Brain_Cerebellum
RNF34	3	12_121416650_A_C_b37	-421194	106	0.49374	-0.050723	0.0739521	ENSG00000170633	rs1169288	Colon_Sigmoid
RNF34	3	12_121416650_A_C_b37	-421194	180	0.50701	-0.0309779	0.0466307	ENSG00000170633	rs1169288	Esophagus_Mucosa
RNF34	3	12_121416650_A_C_b37	-421194	173	0.508669	-0.0323383	0.0488701	ENSG00000170633	rs1169288	Nerve_Tibial
RNF34	3	12_121416650_A_C_b37	-421194	126	0.566654	0.034328	0.0598168	ENSG00000170633	rs1169288	Heart_Atrial_Appendage
RNF34	3	12_121416650_A_C_b37	-421194	88	0.567797	-0.0447075	0.0780679	ENSG00000170633	rs1169288	Adrenal_Gland
RNF34	3	12_121416650_A_C_b37	-421194	124	0.602784	0.0328147	0.0629559	ENSG00000170633	rs1169288	Breast_Mammary_Tissue
RNF34	3	12_121416650_A_C_b37	-421194	59	0.620904	0.0606146	0.122179	ENSG00000170633	rs1169288	Small_Intestine_Terminal_Ileum
RNF34	3	12_121416650_A_C_b37	-421194	107	0.675093	0.0323784	0.0771203	ENSG00000170633	rs1169288	Pancreas
RNF34	3	12_121416650_A_C_b37	-421194	49	0.684183	0.0365828	0.0896323	ENSG00000170633	rs1169288	Brain_Hypothalamus
RNF34	3	12_121416650_A_C_b37	-421194	65	0.687091	0.040639	0.100597	ENSG00000170633	rs1169288	Ovary
RNF34	3	12_121416650_A_C_b37	-421194	51	0.793633	-0.0361894	0.137901	ENSG00000170633	rs1169288	Vagina
RNF34	3	12_121416650_A_C_b37	-421194	129	0.801673	0.0128412	0.0510615	ENSG00000170633	rs1169288	Heart_Left_Ventricle
RNF34	3	12_121416650_A_C_b37	-421194	34	0.804539	-0.0295176	0.118795	ENSG00000170633	rs1169288	Brain_Amygdala
RNF34	3	12_121416650_A_C_b37	-421194	64	0.829571	-0.0157433	0.0729716	ENSG00000170633	rs1169288	Brain_Cortex
RNF34	3	12_121416650_A_C_b37	-421194	205	0.843443	0.0073557	0.0372156	ENSG00000170633	rs1169288	Artery_Tibial
RNF34	3	12_121416650_A_C_b37	-421194	75	0.882956	-0.00942657	0.0638806	ENSG00000170633	rs1169288	Prostate
RNF34	3	12_121416650_A_C_b37	-421194	141	0.905527	-0.00583374	0.0490965	ENSG00000170633	rs1169288	Artery_Aorta
RNF34	3	12_121416650_A_C_b37	-421194	60	0.921821	0.0060451	0.0614524	ENSG00000170633	rs1169288	Brain_Nucleus_accumbens_basal_ganglia
RNF34	3	12_121416650_A_C_b37	-421194	64	0.984685	-0.00165624	0.0860938	ENSG00000170633	rs1169288	Liver
SIRT4	3	12_121416650_A_C_b37	676531	150	0.0437654	0.0879661	0.0434152	ENSG00000089163	rs1169288	Adipose_Visceral_Omentum
SIRT4	3	12_121416650_A_C_b37	676531	75	0.058269	0.168743	0.0881805	ENSG00000089163	rs1169288	Prostate
SIRT4	3	12_121416650_A_C_b37	676531	88	0.074381	0.119874	0.0666751	ENSG00000089163	rs1169288	Adrenal_Gland
SIRT4	3	12_121416650_A_C_b37	676531	192	0.0764444	-0.0651265	0.036639	ENSG00000089163	rs1169288	Lung
SIRT4	3	12_121416650_A_C_b37	676531	64	0.0787887	0.151167	0.0852287	ENSG00000089163	rs1169288	Brain_Cortex
SIRT4	3	12_121416650_A_C_b37	676531	50	0.0895491	0.148911	0.0867307	ENSG00000089163	rs1169288	Brain_Anterior_cingulate_cortex_BA24
SIRT4	3	12_121416650_A_C_b37	676531	149	0.107913	0.0708368	0.0439033	ENSG00000089163	rs1169288	Cells_Transformed_fibroblasts
SIRT4	3	12_121416650_A_C_b37	676531	71	0.154873	0.140129	0.0979064	ENSG00000089163	rs1169288	Spleen
SIRT4	3	12_121416650_A_C_b37	676531	57	0.178463	-0.105494	0.0778703	ENSG00000089163	rs1169288	Brain_Cerebellar_Hemisphere
SIRT4	3	12_121416650_A_C_b37	676531	106	0.196988	0.0600572	0.0463626	ENSG00000089163	rs1169288	Colon_Sigmoid
SIRT4	3	12_121416650_A_C_b37	676531	64	0.273491	0.0901448	0.0819296	ENSG00000089163	rs1169288	Liver
SIRT4	3	12_121416650_A_C_b37	676531	210	0.275674	0.0474902	0.0434968	ENSG00000089163	rs1169288	Skin_Sun_Exposed_Lower_leg
SIRT4	3	12_121416650_A_C_b37	676531	51	0.294768	0.116973	0.110948	ENSG00000089163	rs1169288	Vagina
SIRT4	3	12_121416650_A_C_b37	676531	248	0.295496	-0.0289716	0.0276596	ENSG00000089163	rs1169288	Muscle_Skeletal
SIRT4	3	12_121416650_A_C_b37	676531	65	0.336617	0.0876365	0.0907668	ENSG00000089163	rs1169288	Ovary
SIRT4	3	12_121416650_A_C_b37	676531	116	0.34243	0.0340391	0.0357636	ENSG00000089163	rs1169288	Testis
SIRT4	3	12_121416650_A_C_b37	676531	196	0.388747	-0.0324199	0.0375654	ENSG00000089163	rs1169288	Thyroid
SIRT4	3	12_121416650_A_C_b37	676531	202	0.392448	0.0418773	0.048902	ENSG00000089163	rs1169288	Adipose_Subcutaneous
SIRT4	3	12_121416650_A_C_b37	676531	51	0.415717	-0.0919705	0.112476	ENSG00000089163	rs1169288	Brain_Putamen_basal_ganglia
SIRT4	3	12_121416650_A_C_b37	676531	55	0.416212	-0.0661861	0.0810566	ENSG00000089163	rs1169288	Brain_Frontal_Cortex_BA9
SIRT4	3	12_121416650_A_C_b37	676531	68	0.428729	-0.0653394	0.08229	ENSG00000089163	rs1169288	Brain_Caudate_basal_ganglia
SIRT4	3	12_121416650_A_C_b37	676531	46	0.477344	-0.0621378	0.087077	ENSG00000089163	rs1169288	Brain_Hippocampus
SIRT4	3	12_121416650_A_C_b37	676531	57	0.479265	-0.0980067	0.137981	ENSG00000089163	rs1169288	Cells_EBV-transformed_lymphocytes
SIRT4	3	12_121416650_A_C_b37	676531	124	0.485941	0.0413457	0.0592275	ENSG00000089163	rs1169288	Breast_Mammary_Tissue
SIRT4	3	12_121416650_A_C_b37	676531	39	0.501432	0.0772958	0.114299	ENSG00000089163	rs1169288	Brain_Spinal_cord_cervical_c-1
SIRT4	3	12_121416650_A_C_b37	676531	34	0.524043	0.0888358	0.13869	ENSG00000089163	rs1169288	Brain_Amygdala
SIRT4	3	12_121416650_A_C_b37	676531	55	0.596745	-0.0550442	0.103615	ENSG00000089163	rs1169288	Uterus
SIRT4	3	12_121416650_A_C_b37	676531	173	0.616166	0.0256522	0.0511178	ENSG00000089163	rs1169288	Nerve_Tibial
SIRT4	3	12_121416650_A_C_b37	676531	107	0.632898	0.0438222	0.0915914	ENSG00000089163	rs1169288	Pancreas
SIRT4	3	12_121416650_A_C_b37	676531	205	0.638907	0.0230238	0.0490209	ENSG00000089163	rs1169288	Artery_Tibial
SIRT4	3	12_121416650_A_C_b37	676531	49	0.670029	-0.0430924	0.100783	ENSG00000089163	rs1169288	Brain_Hypothalamus
SIRT4	3	12_121416650_A_C_b37	676531	79	0.681355	-0.0370788	0.0900811	ENSG00000089163	rs1169288	Pituitary
SIRT4	3	12_121416650_A_C_b37	676531	34	0.737049	0.0380345	0.112735	ENSG00000089163	rs1169288	Brain_Substantia_nigra
SIRT4	3	12_121416650_A_C_b37	676531	105	0.761019	0.0146177	0.0479874	ENSG00000089163	rs1169288	Esophagus_Gastroesophageal_Junction
SIRT4	3	12_121416650_A_C_b37	676531	129	0.768	-0.0113531	0.0384386	ENSG00000089163	rs1169288	Heart_Left_Ventricle
SIRT4	3	12_121416650_A_C_b37	676531	69	0.827147	-0.0183586	0.0838858	ENSG00000089163	rs1169288	Brain_Cerebellum
SIRT4	3	12_121416650_A_C_b37	676531	186	0.850283	-0.0129642	0.0686228	ENSG00000089163	rs1169288	Whole_Blood
SIRT4	3	12_121416650_A_C_b37	676531	46	0.87059	0.0153703	0.0939653	ENSG00000089163	rs1169288	Minor_Salivary_Gland
SIRT4	3	12_121416650_A_C_b37	676531	126	0.871695	-0.00631075	0.0390273	ENSG00000089163	rs1169288	Heart_Atrial_Appendage
SIRT4	3	12_121416650_A_C_b37	676531	59	0.87835	-0.0169299	0.110327	ENSG00000089163	rs1169288	Small_Intestine_Terminal_Ileum
SIRT4	3	12_121416650_A_C_b37	676531	141	0.882291	0.00667588	0.0450338	ENSG00000089163	rs1169288	Artery_Aorta
SIRT4	3	12_121416650_A_C_b37	676531	177	0.902186	0.00429977	0.0349547	ENSG00000089163	rs1169288	Esophagus_Muscularis
SIRT4	3	12_121416650_A_C_b37	676531	115	0.903635	0.00719011	0.0593125	ENSG00000089163	rs1169288	Stomach
SIRT4	3	12_121416650_A_C_b37	676531	166	0.904098	0.00525908	0.0436097	ENSG00000089163	rs1169288	Skin_Not_Sun_Exposed_Suprapubic
SIRT4	3	12_121416650_A_C_b37	676531	134	0.94511	0.00344219	0.0499363	ENSG00000089163	rs1169288	Colon_Transverse
SIRT4	3	12_121416650_A_C_b37	676531	72	0.959448	-0.00432306	0.0848373	ENSG00000089163	rs1169288	Artery_Coronary
SIRT4	3	12_121416650_A_C_b37	676531	60	0.962942	-0.00430936	0.0925356	ENSG00000089163	rs1169288	Brain_Nucleus_accumbens_basal_ganglia
SIRT4	3	12_121416650_A_C_b37	676531	180	0.996384	-0.000246406	0.05433	ENSG00000089163	rs1169288	Esophagus_Mucosa
DYNLL1	3	12_121416650_A_C_b37	508997	64	0.0306653	-0.131576	0.0601188	ENSG00000088986	rs1169288	Brain_Cortex
DYNLL1	3	12_121416650_A_C_b37	508997	34	0.0495823	-0.129064	0.0645216	ENSG00000088986	rs1169288	Brain_Amygdala
DYNLL1	3	12_121416650_A_C_b37	508997	173	0.0565315	-0.0485355	0.025352	ENSG00000088986	rs1169288	Nerve_Tibial
DYNLL1	3	12_121416650_A_C_b37	508997	46	0.073511	-0.0891348	0.0492179	ENSG00000088986	rs1169288	Brain_Hippocampus
DYNLL1	3	12_121416650_A_C_b37	508997	39	0.0781698	0.122886	0.0685928	ENSG00000088986	rs1169288	Brain_Spinal_cord_cervical_c-1
DYNLL1	3	12_121416650_A_C_b37	508997	60	0.0966481	0.0958803	0.0572108	ENSG00000088986	rs1169288	Brain_Nucleus_accumbens_basal_ganglia
DYNLL1	3	12_121416650_A_C_b37	508997	105	0.105184	-0.0642618	0.0394581	ENSG00000088986	rs1169288	Esophagus_Gastroesophageal_Junction
DYNLL1	3	12_121416650_A_C_b37	508997	79	0.118323	0.0743718	0.0472765	ENSG00000088986	rs1169288	Pituitary
DYNLL1	3	12_121416650_A_C_b37	508997	196	0.129613	-0.0322864	0.0212494	ENSG00000088986	rs1169288	Thyroid
DYNLL1	3	12_121416650_A_C_b37	508997	107	0.139754	0.0982836	0.0662667	ENSG00000088986	rs1169288	Pancreas
DYNLL1	3	12_121416650_A_C_b37	508997	46	0.158935	0.0908871	0.0637559	ENSG00000088986	rs1169288	Minor_Salivary_Gland
DYNLL1	3	12_121416650_A_C_b37	508997	192	0.166842	0.0297725	0.0214868	ENSG00000088986	rs1169288	Lung
DYNLL1	3	12_121416650_A_C_b37	508997	124	0.172042	-0.0506675	0.0369673	ENSG00000088986	rs1169288	Breast_Mammary_Tissue
DYNLL1	3	12_121416650_A_C_b37	508997	141	0.177462	-0.0481568	0.0355914	ENSG00000088986	rs1169288	Artery_Aorta
DYNLL1	3	12_121416650_A_C_b37	508997	75	0.223437	-0.0598898	0.0489157	ENSG00000088986	rs1169288	Prostate
DYNLL1	3	12_121416650_A_C_b37	508997	150	0.279732	-0.0403107	0.0372154	ENSG00000088986	rs1169288	Adipose_Visceral_Omentum
DYNLL1	3	12_121416650_A_C_b37	508997	248	0.281385	-0.0275402	0.0255336	ENSG00000088986	rs1169288	Muscle_Skeletal
DYNLL1	3	12_121416650_A_C_b37	508997	202	0.325351	-0.0312913	0.0317663	ENSG00000088986	rs1169288	Adipose_Subcutaneous
DYNLL1	3	12_121416650_A_C_b37	508997	65	0.384081	-0.0573059	0.0655492	ENSG00000088986	rs1169288	Ovary
DYNLL1	3	12_121416650_A_C_b37	508997	51	0.407204	-0.0459674	0.0551826	ENSG00000088986	rs1169288	Vagina
DYNLL1	3	12_121416650_A_C_b37	508997	55	0.449612	-0.0498715	0.0656923	ENSG00000088986	rs1169288	Brain_Frontal_Cortex_BA9
DYNLL1	3	12_121416650_A_C_b37	508997	210	0.450524	-0.0179304	0.0237365	ENSG00000088986	rs1169288	Skin_Sun_Exposed_Lower_leg
DYNLL1	3	12_121416650_A_C_b37	508997	51	0.505365	0.0399519	0.0597382	ENSG00000088986	rs1169288	Brain_Putamen_basal_ganglia
DYNLL1	3	12_121416650_A_C_b37	508997	57	0.511858	0.0276097	0.0419453	ENSG00000088986	rs1169288	Brain_Cerebellar_Hemisphere
DYNLL1	3	12_121416650_A_C_b37	508997	59	0.536731	0.0323698	0.0522173	ENSG00000088986	rs1169288	Small_Intestine_Terminal_Ileum
DYNLL1	3	12_121416650_A_C_b37	508997	71	0.552456	-0.0349582	0.0586834	ENSG00000088986	rs1169288	Spleen
DYNLL1	3	12_121416650_A_C_b37	508997	69	0.563182	0.0302795	0.0522263	ENSG00000088986	rs1169288	Brain_Cerebellum
DYNLL1	3	12_121416650_A_C_b37	508997	134	0.563566	-0.0228342	0.0394731	ENSG00000088986	rs1169288	Colon_Transverse
DYNLL1	3	12_121416650_A_C_b37	508997	205	0.582976	-0.0122658	0.0223176	ENSG00000088986	rs1169288	Artery_Tibial
DYNLL1	3	12_121416650_A_C_b37	508997	180	0.603105	-0.0134527	0.0258453	ENSG00000088986	rs1169288	Esophagus_Mucosa
DYNLL1	3	12_121416650_A_C_b37	508997	177	0.63517	0.0145263	0.0305832	ENSG00000088986	rs1169288	Esophagus_Muscularis
DYNLL1	3	12_121416650_A_C_b37	508997	116	0.687358	-0.0197649	0.0490364	ENSG00000088986	rs1169288	Testis
DYNLL1	3	12_121416650_A_C_b37	508997	57	0.691038	0.02208	0.0553853	ENSG00000088986	rs1169288	Cells_EBV-transformed_lymphocytes
DYNLL1	3	12_121416650_A_C_b37	508997	106	0.69497	-0.0150411	0.0382919	ENSG00000088986	rs1169288	Colon_Sigmoid
DYNLL1	3	12_121416650_A_C_b37	508997	50	0.715449	0.0225483	0.0616519	ENSG00000088986	rs1169288	Brain_Anterior_cingulate_cortex_BA24
DYNLL1	3	12_121416650_A_C_b37	508997	49	0.71912	0.0230736	0.0639481	ENSG00000088986	rs1169288	Brain_Hypothalamus
DYNLL1	3	12_121416650_A_C_b37	508997	34	0.763252	-0.0255181	0.0843201	ENSG00000088986	rs1169288	Brain_Substantia_nigra
DYNLL1	3	12_121416650_A_C_b37	508997	55	0.775904	0.0196107	0.0686559	ENSG00000088986	rs1169288	Uterus
DYNLL1	3	12_121416650_A_C_b37	508997	166	0.800212	-0.006875	0.0271405	ENSG00000088986	rs1169288	Skin_Not_Sun_Exposed_Suprapubic
DYNLL1	3	12_121416650_A_C_b37	508997	186	0.835998	0.00605454	0.0292216	ENSG00000088986	rs1169288	Whole_Blood
DYNLL1	3	12_121416650_A_C_b37	508997	68	0.856699	0.0098791	0.0545928	ENSG00000088986	rs1169288	Brain_Caudate_basal_ganglia
DYNLL1	3	12_121416650_A_C_b37	508997	88	0.868778	-0.0115158	0.0695737	ENSG00000088986	rs1169288	Adrenal_Gland
DYNLL1	3	12_121416650_A_C_b37	508997	115	0.884653	0.00693987	0.0477758	ENSG00000088986	rs1169288	Stomach
DYNLL1	3	12_121416650_A_C_b37	508997	129	0.909166	0.00422724	0.0370091	ENSG00000088986	rs1169288	Heart_Left_Ventricle
DYNLL1	3	12_121416650_A_C_b37	508997	64	0.949288	-0.00394905	0.0619565	ENSG00000088986	rs1169288	Liver
DYNLL1	3	12_121416650_A_C_b37	508997	72	0.955578	0.00279933	0.0501442	ENSG00000088986	rs1169288	Artery_Coronary
DYNLL1	3	12_121416650_A_C_b37	508997	149	0.988485	0.000563611	0.039012	ENSG00000088986	rs1169288	Cells_Transformed_fibroblasts
DYNLL1	3	12_121416650_A_C_b37	508997	126	0.992523	0.000341051	0.0363514	ENSG00000088986	rs1169288	Heart_Atrial_Appendage
SETD1B	3	12_121416650_A_C_b37	-825436	141	0.0229315	-0.0694587	0.0303179	ENSG00000139718	rs1169288	Artery_Aorta
SETD1B	3	12_121416650_A_C_b37	-825436	115	0.0388822	-0.0796179	0.0382941	ENSG00000139718	rs1169288	Stomach
SETD1B	3	12_121416650_A_C_b37	-825436	51	0.0479648	-0.180431	0.0899753	ENSG00000139718	rs1169288	Brain_Putamen_basal_ganglia
SETD1B	3	12_121416650_A_C_b37	-825436	248	0.0599819	-0.0634332	0.0336342	ENSG00000139718	rs1169288	Muscle_Skeletal
SETD1B	3	12_121416650_A_C_b37	-825436	149	0.0657761	-0.0479907	0.0259674	ENSG00000139718	rs1169288	Cells_Transformed_fibroblasts
SETD1B	3	12_121416650_A_C_b37	-825436	192	0.131507	-0.0509992	0.0337273	ENSG00000139718	rs1169288	Lung
SETD1B	3	12_121416650_A_C_b37	-825436	202	0.133547	-0.0422364	0.0280807	ENSG00000139718	rs1169288	Adipose_Subcutaneous
SETD1B	3	12_121416650_A_C_b37	-825436	75	0.150146	-0.0898764	0.062021	ENSG00000139718	rs1169288	Prostate
SETD1B	3	12_121416650_A_C_b37	-825436	196	0.155555	-0.0423895	0.0297802	ENSG00000139718	rs1169288	Thyroid
SETD1B	3	12_121416650_A_C_b37	-825436	46	0.162438	-0.136023	0.0965659	ENSG00000139718	rs1169288	Brain_Hippocampus
SETD1B	3	12_121416650_A_C_b37	-825436	180	0.218301	-0.0489556	0.0396811	ENSG00000139718	rs1169288	Esophagus_Mucosa
SETD1B	3	12_121416650_A_C_b37	-825436	134	0.224249	-0.0433614	0.0355737	ENSG00000139718	rs1169288	Colon_Transverse
SETD1B	3	12_121416650_A_C_b37	-825436	71	0.249957	0.0791757	0.0684989	ENSG00000139718	rs1169288	Spleen
SETD1B	3	12_121416650_A_C_b37	-825436	68	0.275835	-0.0863569	0.0788914	ENSG00000139718	rs1169288	Brain_Caudate_basal_ganglia
SETD1B	3	12_121416650_A_C_b37	-825436	173	0.283321	0.03105	0.0288876	ENSG00000139718	rs1169288	Nerve_Tibial
SETD1B	3	12_121416650_A_C_b37	-825436	34	0.284331	-0.126436	0.117001	ENSG00000139718	rs1169288	Brain_Substantia_nigra
SETD1B	3	12_121416650_A_C_b37	-825436	177	0.294244	-0.035413	0.0337008	ENSG00000139718	rs1169288	Esophagus_Muscularis
SETD1B	3	12_121416650_A_C_b37	-825436	55	0.31272	-0.101738	0.100247	ENSG00000139718	rs1169288	Brain_Frontal_Cortex_BA9
SETD1B	3	12_121416650_A_C_b37	-825436	150	0.333884	-0.0331652	0.0342576	ENSG00000139718	rs1169288	Adipose_Visceral_Omentum
SETD1B	3	12_121416650_A_C_b37	-825436	39	0.338695	0.0878001	0.0910491	ENSG00000139718	rs1169288	Brain_Spinal_cord_cervical_c-1
SETD1B	3	12_121416650_A_C_b37	-825436	57	0.340773	0.0474589	0.0495682	ENSG00000139718	rs1169288	Cells_EBV-transformed_lymphocytes
SETD1B	3	12_121416650_A_C_b37	-825436	88	0.355078	-0.0554045	0.0597094	ENSG00000139718	rs1169288	Adrenal_Gland
SETD1B	3	12_121416650_A_C_b37	-825436	46	0.362831	0.0787534	0.085916	ENSG00000139718	rs1169288	Minor_Salivary_Gland
SETD1B	3	12_121416650_A_C_b37	-825436	205	0.370164	-0.0240265	0.0267727	ENSG00000139718	rs1169288	Artery_Tibial
SETD1B	3	12_121416650_A_C_b37	-825436	79	0.377368	-0.0747016	0.0843096	ENSG00000139718	rs1169288	Pituitary
SETD1B	3	12_121416650_A_C_b37	-825436	126	0.387836	-0.0304397	0.035177	ENSG00000139718	rs1169288	Heart_Atrial_Appendage
SETD1B	3	12_121416650_A_C_b37	-825436	50	0.405168	-0.0814183	0.0973327	ENSG00000139718	rs1169288	Brain_Anterior_cingulate_cortex_BA24
SETD1B	3	12_121416650_A_C_b37	-825436	210	0.453843	-0.0222141	0.0296241	ENSG00000139718	rs1169288	Skin_Sun_Exposed_Lower_leg
SETD1B	3	12_121416650_A_C_b37	-825436	69	0.501896	-0.0409792	0.0608363	ENSG00000139718	rs1169288	Brain_Cerebellum
SETD1B	3	12_121416650_A_C_b37	-825436	72	0.515158	-0.0309364	0.0473868	ENSG00000139718	rs1169288	Artery_Coronary
SETD1B	3	12_121416650_A_C_b37	-825436	64	0.578265	0.0531205	0.0952847	ENSG00000139718	rs1169288	Liver
SETD1B	3	12_121416650_A_C_b37	-825436	64	0.594404	0.0402728	0.0754219	ENSG00000139718	rs1169288	Brain_Cortex
SETD1B	3	12_121416650_A_C_b37	-825436	124	0.611431	-0.0209982	0.0412672	ENSG00000139718	rs1169288	Breast_Mammary_Tissue
SETD1B	3	12_121416650_A_C_b37	-825436	116	0.625827	0.0253983	0.0520017	ENSG00000139718	rs1169288	Testis
SETD1B	3	12_121416650_A_C_b37	-825436	55	0.628184	-0.0407234	0.0837616	ENSG00000139718	rs1169288	Uterus
SETD1B	3	12_121416650_A_C_b37	-825436	51	0.672934	-0.0321438	0.0758807	ENSG00000139718	rs1169288	Vagina
SETD1B	3	12_121416650_A_C_b37	-825436	59	0.680561	0.0276257	0.0669059	ENSG00000139718	rs1169288	Small_Intestine_Terminal_Ileum
SETD1B	3	12_121416650_A_C_b37	-825436	129	0.709295	0.0178152	0.0477252	ENSG00000139718	rs1169288	Heart_Left_Ventricle
SETD1B	3	12_121416650_A_C_b37	-825436	57	0.71937	-0.0209225	0.0580717	ENSG00000139718	rs1169288	Brain_Cerebellar_Hemisphere
SETD1B	3	12_121416650_A_C_b37	-825436	107	0.755936	-0.0179356	0.0576174	ENSG00000139718	rs1169288	Pancreas
SETD1B	3	12_121416650_A_C_b37	-825436	60	0.768238	0.0251168	0.0850199	ENSG00000139718	rs1169288	Brain_Nucleus_accumbens_basal_ganglia
SETD1B	3	12_121416650_A_C_b37	-825436	65	0.77067	0.0183303	0.0627127	ENSG00000139718	rs1169288	Ovary
SETD1B	3	12_121416650_A_C_b37	-825436	105	0.83596	0.00791386	0.0381629	ENSG00000139718	rs1169288	Esophagus_Gastroesophageal_Junction
SETD1B	3	12_121416650_A_C_b37	-825436	186	0.837031	-0.00439323	0.0213398	ENSG00000139718	rs1169288	Whole_Blood
SETD1B	3	12_121416650_A_C_b37	-825436	166	0.846591	-0.00577758	0.0298356	ENSG00000139718	rs1169288	Skin_Not_Sun_Exposed_Suprapubic
SETD1B	3	12_121416650_A_C_b37	-825436	106	0.852901	-0.00865417	0.046601	ENSG00000139718	rs1169288	Colon_Sigmoid
SETD1B	3	12_121416650_A_C_b37	-825436	34	0.86349	-0.0212191	0.122934	ENSG00000139718	rs1169288	Brain_Amygdala
SETD1B	3	12_121416650_A_C_b37	-825436	49	0.864735	0.0158169	0.0925721	ENSG00000139718	rs1169288	Brain_Hypothalamus
SRSF9	3	12_121416650_A_C_b37	509054	141	0.015918	0.0801475	0.0329821	ENSG00000111786	rs1169288	Artery_Aorta
SRSF9	3	12_121416650_A_C_b37	509054	248	0.021096	-0.073986	0.031961	ENSG00000111786	rs1169288	Muscle_Skeletal
SRSF9	3	12_121416650_A_C_b37	509054	107	0.0698254	0.095902	0.0525859	ENSG00000111786	rs1169288	Pancreas
SRSF9	3	12_121416650_A_C_b37	509054	39	0.0853711	0.162391	0.0928631	ENSG00000111786	rs1169288	Brain_Spinal_cord_cervical_c-1
SRSF9	3	12_121416650_A_C_b37	509054	71	0.111139	0.0841855	0.052467	ENSG00000111786	rs1169288	Spleen
SRSF9	3	12_121416650_A_C_b37	509054	126	0.132959	-0.0576232	0.0382033	ENSG00000111786	rs1169288	Heart_Atrial_Appendage
SRSF9	3	12_121416650_A_C_b37	509054	51	0.158236	-0.0850302	0.0597548	ENSG00000111786	rs1169288	Brain_Putamen_basal_ganglia
SRSF9	3	12_121416650_A_C_b37	509054	105	0.186147	-0.0548257	0.041308	ENSG00000111786	rs1169288	Esophagus_Gastroesophageal_Junction
SRSF9	3	12_121416650_A_C_b37	509054	88	0.206403	0.0594951	0.0468654	ENSG00000111786	rs1169288	Adrenal_Gland
SRSF9	3	12_121416650_A_C_b37	509054	50	0.234939	0.0994274	0.0831321	ENSG00000111786	rs1169288	Brain_Anterior_cingulate_cortex_BA24
SRSF9	3	12_121416650_A_C_b37	509054	134	0.243165	-0.0312463	0.0266967	ENSG00000111786	rs1169288	Colon_Transverse
SRSF9	3	12_121416650_A_C_b37	509054	129	0.307488	-0.0367508	0.0359288	ENSG00000111786	rs1169288	Heart_Left_Ventricle
SRSF9	3	12_121416650_A_C_b37	509054	202	0.32042	0.0332892	0.0334514	ENSG00000111786	rs1169288	Adipose_Subcutaneous
SRSF9	3	12_121416650_A_C_b37	509054	55	0.374695	0.0595349	0.066686	ENSG00000111786	rs1169288	Uterus
SRSF9	3	12_121416650_A_C_b37	509054	46	0.393526	0.0434207	0.0505403	ENSG00000111786	rs1169288	Minor_Salivary_Gland
SRSF9	3	12_121416650_A_C_b37	509054	205	0.395183	-0.0232578	0.0273172	ENSG00000111786	rs1169288	Artery_Tibial
SRSF9	3	12_121416650_A_C_b37	509054	192	0.4164	0.0214816	0.0263983	ENSG00000111786	rs1169288	Lung
SRSF9	3	12_121416650_A_C_b37	509054	59	0.42484	0.0513038	0.0640232	ENSG00000111786	rs1169288	Small_Intestine_Terminal_Ileum
SRSF9	3	12_121416650_A_C_b37	509054	124	0.467089	-0.0260479	0.0357494	ENSG00000111786	rs1169288	Breast_Mammary_Tissue
SRSF9	3	12_121416650_A_C_b37	509054	49	0.507877	-0.0543705	0.0817693	ENSG00000111786	rs1169288	Brain_Hypothalamus
SRSF9	3	12_121416650_A_C_b37	509054	57	0.510861	0.0460653	0.069818	ENSG00000111786	rs1169288	Brain_Cerebellar_Hemisphere
SRSF9	3	12_121416650_A_C_b37	509054	116	0.515342	-0.0225335	0.0345725	ENSG00000111786	rs1169288	Testis
SRSF9	3	12_121416650_A_C_b37	509054	72	0.541761	-0.0305676	0.0499489	ENSG00000111786	rs1169288	Artery_Coronary
SRSF9	3	12_121416650_A_C_b37	509054	64	0.545843	0.059813	0.0987316	ENSG00000111786	rs1169288	Brain_Cortex
SRSF9	3	12_121416650_A_C_b37	509054	34	0.562415	-0.0500994	0.0859916	ENSG00000111786	rs1169288	Brain_Substantia_nigra
SRSF9	3	12_121416650_A_C_b37	509054	115	0.565595	-0.0181752	0.0315812	ENSG00000111786	rs1169288	Stomach
SRSF9	3	12_121416650_A_C_b37	509054	210	0.585518	-0.0142954	0.0261892	ENSG00000111786	rs1169288	Skin_Sun_Exposed_Lower_leg
SRSF9	3	12_121416650_A_C_b37	509054	65	0.610395	0.0350855	0.0686446	ENSG00000111786	rs1169288	Ovary
SRSF9	3	12_121416650_A_C_b37	509054	106	0.610776	-0.0328393	0.0643994	ENSG00000111786	rs1169288	Colon_Sigmoid
SRSF9	3	12_121416650_A_C_b37	509054	60	0.634383	0.0331898	0.069592	ENSG00000111786	rs1169288	Brain_Nucleus_accumbens_basal_ganglia
SRSF9	3	12_121416650_A_C_b37	509054	196	0.642336	-0.0117103	0.025191	ENSG00000111786	rs1169288	Thyroid
SRSF9	3	12_121416650_A_C_b37	509054	180	0.673328	0.0100089	0.023717	ENSG00000111786	rs1169288	Esophagus_Mucosa
SRSF9	3	12_121416650_A_C_b37	509054	34	0.678357	-0.0339661	0.0815411	ENSG00000111786	rs1169288	Brain_Amygdala
SRSF9	3	12_121416650_A_C_b37	509054	173	0.69291	0.0133079	0.0336657	ENSG00000111786	rs1169288	Nerve_Tibial
SRSF9	3	12_121416650_A_C_b37	509054	51	0.713726	0.0195511	0.0531137	ENSG00000111786	rs1169288	Vagina
SRSF9	3	12_121416650_A_C_b37	509054	46	0.745417	0.026064	0.0800252	ENSG00000111786	rs1169288	Brain_Hippocampus
SRSF9	3	12_121416650_A_C_b37	509054	150	0.747119	-0.0113511	0.0351666	ENSG00000111786	rs1169288	Adipose_Visceral_Omentum
SRSF9	3	12_121416650_A_C_b37	509054	177	0.804854	-0.00890028	0.0359896	ENSG00000111786	rs1169288	Esophagus_Muscularis
SRSF9	3	12_121416650_A_C_b37	509054	79	0.841115	0.0111216	0.0553584	ENSG00000111786	rs1169288	Pituitary
SRSF9	3	12_121416650_A_C_b37	509054	57	0.865413	0.00893418	0.0525702	ENSG00000111786	rs1169288	Cells_EBV-transformed_lymphocytes
SRSF9	3	12_121416650_A_C_b37	509054	68	0.872127	0.00983958	0.0610033	ENSG00000111786	rs1169288	Brain_Caudate_basal_ganglia
SRSF9	3	12_121416650_A_C_b37	509054	149	0.893435	0.00232058	0.0173053	ENSG00000111786	rs1169288	Cells_Transformed_fibroblasts
SRSF9	3	12_121416650_A_C_b37	509054	166	0.922982	0.00307106	0.0317374	ENSG00000111786	rs1169288	Skin_Not_Sun_Exposed_Suprapubic
SRSF9	3	12_121416650_A_C_b37	509054	55	0.925435	0.00648641	0.069125	ENSG00000111786	rs1169288	Brain_Frontal_Cortex_BA9
SRSF9	3	12_121416650_A_C_b37	509054	75	0.954131	0.00302441	0.0524607	ENSG00000111786	rs1169288	Prostate
SRSF9	3	12_121416650_A_C_b37	509054	69	0.957604	0.00414833	0.0778672	ENSG00000111786	rs1169288	Brain_Cerebellum
SRSF9	3	12_121416650_A_C_b37	509054	64	0.982696	-0.00120227	0.0553114	ENSG00000111786	rs1169288	Liver
SRSF9	3	12_121416650_A_C_b37	509054	186	0.985303	0.000470541	0.0255223	ENSG00000111786	rs1169288	Whole_Blood
UNC119B	3	12_121416650_A_C_b37	268412	248	0.000365796	0.139369	0.0387934	ENSG00000175970	rs1169288	Muscle_Skeletal
UNC119B	3	12_121416650_A_C_b37	268412	50	0.000490813	0.264166	0.0729329	ENSG00000175970	rs1169288	Brain_Anterior_cingulate_cortex_BA24
UNC119B	3	12_121416650_A_C_b37	268412	202	0.00157037	0.102181	0.0320427	ENSG00000175970	rs1169288	Adipose_Subcutaneous
UNC119B	3	12_121416650_A_C_b37	268412	177	0.00173848	0.114941	0.0363534	ENSG00000175970	rs1169288	Esophagus_Muscularis
UNC119B	3	12_121416650_A_C_b37	268412	60	0.00212568	0.199137	0.0632586	ENSG00000175970	rs1169288	Brain_Nucleus_accumbens_basal_ganglia
UNC119B	3	12_121416650_A_C_b37	268412	129	0.00855419	0.1437	0.0541607	ENSG00000175970	rs1169288	Heart_Left_Ventricle
UNC119B	3	12_121416650_A_C_b37	268412	192	0.00988887	0.08364	0.0322262	ENSG00000175970	rs1169288	Lung
UNC119B	3	12_121416650_A_C_b37	268412	64	0.0101336	0.186312	0.0712519	ENSG00000175970	rs1169288	Brain_Cortex
UNC119B	3	12_121416650_A_C_b37	268412	180	0.0105922	0.0904939	0.0351772	ENSG00000175970	rs1169288	Esophagus_Mucosa
UNC119B	3	12_121416650_A_C_b37	268412	88	0.0209191	0.122407	0.0523951	ENSG00000175970	rs1169288	Adrenal_Gland
UNC119B	3	12_121416650_A_C_b37	268412	39	0.0224451	0.261735	0.111742	ENSG00000175970	rs1169288	Brain_Spinal_cord_cervical_c-1
UNC119B	3	12_121416650_A_C_b37	268412	173	0.0390049	0.0924209	0.0445743	ENSG00000175970	rs1169288	Nerve_Tibial
UNC119B	3	12_121416650_A_C_b37	268412	124	0.0393773	0.0836834	0.0403511	ENSG00000175970	rs1169288	Breast_Mammary_Tissue
UNC119B	3	12_121416650_A_C_b37	268412	34	0.0414669	0.139808	0.0670494	ENSG00000175970	rs1169288	Brain_Substantia_nigra
UNC119B	3	12_121416650_A_C_b37	268412	105	0.0438037	0.110872	0.0546013	ENSG00000175970	rs1169288	Esophagus_Gastroesophageal_Junction
UNC119B	3	12_121416650_A_C_b37	268412	69	0.0478391	0.140428	0.0702211	ENSG00000175970	rs1169288	Brain_Cerebellum
UNC119B	3	12_121416650_A_C_b37	268412	134	0.0650021	0.134272	0.0723832	ENSG00000175970	rs1169288	Colon_Transverse
UNC119B	3	12_121416650_A_C_b37	268412	34	0.0917901	0.13825	0.0808037	ENSG00000175970	rs1169288	Brain_Amygdala
UNC119B	3	12_121416650_A_C_b37	268412	55	0.121847	0.117391	0.0752088	ENSG00000175970	rs1169288	Brain_Frontal_Cortex_BA9
UNC119B	3	12_121416650_A_C_b37	268412	149	0.122079	0.0603028	0.0388697	ENSG00000175970	rs1169288	Cells_Transformed_fibroblasts
UNC119B	3	12_121416650_A_C_b37	268412	51	0.136955	0.0808104	0.0538461	ENSG00000175970	rs1169288	Brain_Putamen_basal_ganglia
UNC119B	3	12_121416650_A_C_b37	268412	75	0.171311	0.11772	0.0854905	ENSG00000175970	rs1169288	Prostate
UNC119B	3	12_121416650_A_C_b37	268412	106	0.202109	0.0960753	0.0750218	ENSG00000175970	rs1169288	Colon_Sigmoid
UNC119B	3	12_121416650_A_C_b37	268412	72	0.304122	0.0607774	0.0588786	ENSG00000175970	rs1169288	Artery_Coronary
UNC119B	3	12_121416650_A_C_b37	268412	150	0.321987	0.0422792	0.0426088	ENSG00000175970	rs1169288	Adipose_Visceral_Omentum
UNC119B	3	12_121416650_A_C_b37	268412	51	0.333569	-0.0699987	0.0719744	ENSG00000175970	rs1169288	Vagina
UNC119B	3	12_121416650_A_C_b37	268412	141	0.342438	0.0352432	0.037041	ENSG00000175970	rs1169288	Artery_Aorta
UNC119B	3	12_121416650_A_C_b37	268412	57	0.368847	-0.0843948	0.0934678	ENSG00000175970	rs1169288	Cells_EBV-transformed_lymphocytes
UNC119B	3	12_121416650_A_C_b37	268412	55	0.429185	0.0728841	0.091716	ENSG00000175970	rs1169288	Uterus
UNC119B	3	12_121416650_A_C_b37	268412	68	0.452944	0.0347283	0.0461244	ENSG00000175970	rs1169288	Brain_Caudate_basal_ganglia
UNC119B	3	12_121416650_A_C_b37	268412	115	0.455593	0.0452209	0.06049	ENSG00000175970	rs1169288	Stomach
UNC119B	3	12_121416650_A_C_b37	268412	46	0.474268	-0.0890758	0.123739	ENSG00000175970	rs1169288	Minor_Salivary_Gland
UNC119B	3	12_121416650_A_C_b37	268412	71	0.502549	0.0694042	0.103211	ENSG00000175970	rs1169288	Spleen
UNC119B	3	12_121416650_A_C_b37	268412	57	0.555417	-0.0440147	0.0743999	ENSG00000175970	rs1169288	Brain_Cerebellar_Hemisphere
UNC119B	3	12_121416650_A_C_b37	268412	205	0.568335	0.0214391	0.0375405	ENSG00000175970	rs1169288	Artery_Tibial
UNC119B	3	12_121416650_A_C_b37	268412	107	0.571107	0.0340425	0.0599926	ENSG00000175970	rs1169288	Pancreas
UNC119B	3	12_121416650_A_C_b37	268412	196	0.587848	0.0155122	0.0285947	ENSG00000175970	rs1169288	Thyroid
UNC119B	3	12_121416650_A_C_b37	268412	186	0.591943	-0.0156241	0.0291171	ENSG00000175970	rs1169288	Whole_Blood
UNC119B	3	12_121416650_A_C_b37	268412	65	0.628362	-0.0430737	0.0887144	ENSG00000175970	rs1169288	Ovary
UNC119B	3	12_121416650_A_C_b37	268412	126	0.643211	0.0216463	0.0466637	ENSG00000175970	rs1169288	Heart_Atrial_Appendage
UNC119B	3	12_121416650_A_C_b37	268412	116	0.663949	0.0219727	0.0504939	ENSG00000175970	rs1169288	Testis
UNC119B	3	12_121416650_A_C_b37	268412	166	0.693682	-0.0115677	0.0293397	ENSG00000175970	rs1169288	Skin_Not_Sun_Exposed_Suprapubic
UNC119B	3	12_121416650_A_C_b37	268412	46	0.783221	-0.0220857	0.0800334	ENSG00000175970	rs1169288	Brain_Hippocampus
UNC119B	3	12_121416650_A_C_b37	268412	59	0.799409	0.0330879	0.129864	ENSG00000175970	rs1169288	Small_Intestine_Terminal_Ileum
UNC119B	3	12_121416650_A_C_b37	268412	49	0.854991	0.0136893	0.0746812	ENSG00000175970	rs1169288	Brain_Hypothalamus
UNC119B	3	12_121416650_A_C_b37	268412	210	0.876474	-0.00417165	0.0268178	ENSG00000175970	rs1169288	Skin_Sun_Exposed_Lower_leg
UNC119B	3	12_121416650_A_C_b37	268412	64	0.884341	0.00912099	0.0625629	ENSG00000175970	rs1169288	Liver
UNC119B	3	12_121416650_A_C_b37	268412	79	0.983171	-0.00130337	0.0616596	ENSG00000175970	rs1169288	Pituitary
TRIAP1	3	12_121416650_A_C_b37	532435	57	0.0127086	0.166886	0.0658023	ENSG00000170855	rs1169288	Brain_Cerebellar_Hemisphere
TRIAP1	3	12_121416650_A_C_b37	532435	124	0.0141869	-0.0944456	0.0381708	ENSG00000170855	rs1169288	Breast_Mammary_Tissue
TRIAP1	3	12_121416650_A_C_b37	532435	88	0.0222836	-0.165511	0.071602	ENSG00000170855	rs1169288	Adrenal_Gland
TRIAP1	3	12_121416650_A_C_b37	532435	248	0.040646	-0.0657703	0.0320298	ENSG00000170855	rs1169288	Muscle_Skeletal
TRIAP1	3	12_121416650_A_C_b37	532435	150	0.0544424	-0.0640477	0.033151	ENSG00000170855	rs1169288	Adipose_Visceral_Omentum
TRIAP1	3	12_121416650_A_C_b37	532435	55	0.0737923	-0.108536	0.0599	ENSG00000170855	rs1169288	Uterus
TRIAP1	3	12_121416650_A_C_b37	532435	173	0.0848892	-0.0760348	0.0439805	ENSG00000170855	rs1169288	Nerve_Tibial
TRIAP1	3	12_121416650_A_C_b37	532435	180	0.0977895	-0.0506926	0.0305192	ENSG00000170855	rs1169288	Esophagus_Mucosa
TRIAP1	3	12_121416650_A_C_b37	532435	51	0.120051	0.12074	0.0769226	ENSG00000170855	rs1169288	Brain_Putamen_basal_ganglia
TRIAP1	3	12_121416650_A_C_b37	532435	106	0.144203	-0.0864783	0.0589394	ENSG00000170855	rs1169288	Colon_Sigmoid
TRIAP1	3	12_121416650_A_C_b37	532435	149	0.178725	0.0431174	0.0319741	ENSG00000170855	rs1169288	Cells_Transformed_fibroblasts
TRIAP1	3	12_121416650_A_C_b37	532435	57	0.212779	-0.119309	0.0951134	ENSG00000170855	rs1169288	Cells_EBV-transformed_lymphocytes
TRIAP1	3	12_121416650_A_C_b37	532435	34	0.251226	0.149291	0.128816	ENSG00000170855	rs1169288	Brain_Substantia_nigra
TRIAP1	3	12_121416650_A_C_b37	532435	129	0.259848	-0.0475332	0.0420773	ENSG00000170855	rs1169288	Heart_Left_Ventricle
TRIAP1	3	12_121416650_A_C_b37	532435	59	0.344707	0.08128	0.085612	ENSG00000170855	rs1169288	Small_Intestine_Terminal_Ileum
TRIAP1	3	12_121416650_A_C_b37	532435	192	0.382577	-0.019732	0.0225669	ENSG00000170855	rs1169288	Lung
TRIAP1	3	12_121416650_A_C_b37	532435	39	0.397395	0.0965855	0.113327	ENSG00000170855	rs1169288	Brain_Spinal_cord_cervical_c-1
TRIAP1	3	12_121416650_A_C_b37	532435	55	0.40337	0.0721327	0.0859409	ENSG00000170855	rs1169288	Brain_Frontal_Cortex_BA9
TRIAP1	3	12_121416650_A_C_b37	532435	196	0.405791	-0.0315436	0.0378956	ENSG00000170855	rs1169288	Thyroid
TRIAP1	3	12_121416650_A_C_b37	532435	68	0.477396	0.0494789	0.0694252	ENSG00000170855	rs1169288	Brain_Caudate_basal_ganglia
TRIAP1	3	12_121416650_A_C_b37	532435	177	0.491994	-0.0252354	0.0366774	ENSG00000170855	rs1169288	Esophagus_Muscularis
TRIAP1	3	12_121416650_A_C_b37	532435	186	0.51135	-0.0221046	0.0336184	ENSG00000170855	rs1169288	Whole_Blood
TRIAP1	3	12_121416650_A_C_b37	532435	105	0.528726	0.0305605	0.0484162	ENSG00000170855	rs1169288	Esophagus_Gastroesophageal_Junction
TRIAP1	3	12_121416650_A_C_b37	532435	72	0.546199	-0.030422	0.0502628	ENSG00000170855	rs1169288	Artery_Coronary
TRIAP1	3	12_121416650_A_C_b37	532435	69	0.558438	0.0421296	0.07179	ENSG00000170855	rs1169288	Brain_Cerebellum
TRIAP1	3	12_121416650_A_C_b37	532435	75	0.619605	0.0410628	0.0824854	ENSG00000170855	rs1169288	Prostate
TRIAP1	3	12_121416650_A_C_b37	532435	116	0.62371	-0.0260675	0.0530465	ENSG00000170855	rs1169288	Testis
TRIAP1	3	12_121416650_A_C_b37	532435	202	0.644407	-0.0169143	0.0366121	ENSG00000170855	rs1169288	Adipose_Subcutaneous
TRIAP1	3	12_121416650_A_C_b37	532435	65	0.653273	0.0347436	0.0771099	ENSG00000170855	rs1169288	Ovary
TRIAP1	3	12_121416650_A_C_b37	532435	64	0.666977	0.0386237	0.0895267	ENSG00000170855	rs1169288	Brain_Cortex
TRIAP1	3	12_121416650_A_C_b37	532435	126	0.676839	-0.0206076	0.0493764	ENSG00000170855	rs1169288	Heart_Atrial_Appendage
TRIAP1	3	12_121416650_A_C_b37	532435	166	0.736889	-0.0114127	0.0339354	ENSG00000170855	rs1169288	Skin_Not_Sun_Exposed_Suprapubic
TRIAP1	3	12_121416650_A_C_b37	532435	64	0.741504	0.0253817	0.0767625	ENSG00000170855	rs1169288	Liver
TRIAP1	3	12_121416650_A_C_b37	532435	50	0.774391	-0.0242828	0.0844534	ENSG00000170855	rs1169288	Brain_Anterior_cingulate_cortex_BA24
TRIAP1	3	12_121416650_A_C_b37	532435	60	0.784896	-0.023723	0.0866995	ENSG00000170855	rs1169288	Brain_Nucleus_accumbens_basal_ganglia
TRIAP1	3	12_121416650_A_C_b37	532435	46	0.795793	-0.0271235	0.104493	ENSG00000170855	rs1169288	Brain_Hippocampus
TRIAP1	3	12_121416650_A_C_b37	532435	79	0.806863	0.0221368	0.0903483	ENSG00000170855	rs1169288	Pituitary
TRIAP1	3	12_121416650_A_C_b37	532435	49	0.814221	-0.0225766	0.0957832	ENSG00000170855	rs1169288	Brain_Hypothalamus
TRIAP1	3	12_121416650_A_C_b37	532435	205	0.837026	0.00739414	0.0359171	ENSG00000170855	rs1169288	Artery_Tibial
TRIAP1	3	12_121416650_A_C_b37	532435	34	0.837142	0.01927	0.0933787	ENSG00000170855	rs1169288	Brain_Amygdala
TRIAP1	3	12_121416650_A_C_b37	532435	107	0.840732	0.0104312	0.0518339	ENSG00000170855	rs1169288	Pancreas
TRIAP1	3	12_121416650_A_C_b37	532435	46	0.855894	0.0176004	0.0965203	ENSG00000170855	rs1169288	Minor_Salivary_Gland
TRIAP1	3	12_121416650_A_C_b37	532435	115	0.879167	-0.00694267	0.0456095	ENSG00000170855	rs1169288	Stomach
TRIAP1	3	12_121416650_A_C_b37	532435	71	0.901457	-0.00975621	0.0786319	ENSG00000170855	rs1169288	Spleen
TRIAP1	3	12_121416650_A_C_b37	532435	141	0.957195	0.00208309	0.0387647	ENSG00000170855	rs1169288	Artery_Aorta
TRIAP1	3	12_121416650_A_C_b37	532435	134	0.961471	-0.00281284	0.0581579	ENSG00000170855	rs1169288	Colon_Transverse
TRIAP1	3	12_121416650_A_C_b37	532435	51	0.962766	-0.00332176	0.0709431	ENSG00000170855	rs1169288	Vagina
TRIAP1	3	12_121416650_A_C_b37	532435	210	0.980173	-0.000709379	0.0285239	ENSG00000170855	rs1169288	Skin_Sun_Exposed_Lower_leg
PXN	3	12_121416650_A_C_b37	713076	75	0.00469455	-0.178827	0.0619597	ENSG00000089159	rs1169288	Prostate
PXN	3	12_121416650_A_C_b37	713076	105	0.0142814	0.132808	0.053666	ENSG00000089159	rs1169288	Esophagus_Gastroesophageal_Junction
PXN	3	12_121416650_A_C_b37	713076	129	0.0221523	-0.090826	0.03942	ENSG00000089159	rs1169288	Heart_Left_Ventricle
PXN	3	12_121416650_A_C_b37	713076	60	0.0230109	0.123282	0.0534577	ENSG00000089159	rs1169288	Brain_Nucleus_accumbens_basal_ganglia
PXN	3	12_121416650_A_C_b37	713076	69	0.0548642	-0.174438	0.0899457	ENSG00000089159	rs1169288	Brain_Cerebellum
PXN	3	12_121416650_A_C_b37	713076	34	0.0798568	0.118486	0.0666052	ENSG00000089159	rs1169288	Brain_Amygdala
PXN	3	12_121416650_A_C_b37	713076	55	0.082365	0.1078	0.0614075	ENSG00000089159	rs1169288	Brain_Frontal_Cortex_BA9
PXN	3	12_121416650_A_C_b37	713076	248	0.111036	-0.0499441	0.0312759	ENSG00000089159	rs1169288	Muscle_Skeletal
PXN	3	12_121416650_A_C_b37	713076	126	0.135351	-0.0617455	0.04119	ENSG00000089159	rs1169288	Heart_Atrial_Appendage
PXN	3	12_121416650_A_C_b37	713076	39	0.135971	0.120549	0.0797852	ENSG00000089159	rs1169288	Brain_Spinal_cord_cervical_c-1
PXN	3	12_121416650_A_C_b37	713076	141	0.201767	-0.0640338	0.0500089	ENSG00000089159	rs1169288	Artery_Aorta
PXN	3	12_121416650_A_C_b37	713076	65	0.203753	-0.109566	0.0856455	ENSG00000089159	rs1169288	Ovary
PXN	3	12_121416650_A_C_b37	713076	50	0.208759	0.0657753	0.0519398	ENSG00000089159	rs1169288	Brain_Anterior_cingulate_cortex_BA24
PXN	3	12_121416650_A_C_b37	713076	34	0.219321	0.0976459	0.0786347	ENSG00000089159	rs1169288	Brain_Substantia_nigra
PXN	3	12_121416650_A_C_b37	713076	124	0.241715	-0.0652848	0.055599	ENSG00000089159	rs1169288	Breast_Mammary_Tissue
PXN	3	12_121416650_A_C_b37	713076	150	0.298836	0.0461032	0.0442872	ENSG00000089159	rs1169288	Adipose_Visceral_Omentum
PXN	3	12_121416650_A_C_b37	713076	196	0.336137	0.0349707	0.036306	ENSG00000089159	rs1169288	Thyroid
PXN	3	12_121416650_A_C_b37	713076	57	0.346462	-0.0937365	0.0991078	ENSG00000089159	rs1169288	Brain_Cerebellar_Hemisphere
PXN	3	12_121416650_A_C_b37	713076	51	0.394365	-0.0557282	0.0650936	ENSG00000089159	rs1169288	Vagina
PXN	3	12_121416650_A_C_b37	713076	166	0.409899	-0.0248969	0.0301673	ENSG00000089159	rs1169288	Skin_Not_Sun_Exposed_Suprapubic
PXN	3	12_121416650_A_C_b37	713076	64	0.410067	-0.0613809	0.0742422	ENSG00000089159	rs1169288	Liver
PXN	3	12_121416650_A_C_b37	713076	186	0.427138	-0.0148069	0.018621	ENSG00000089159	rs1169288	Whole_Blood
PXN	3	12_121416650_A_C_b37	713076	68	0.439499	0.0367844	0.0474284	ENSG00000089159	rs1169288	Brain_Caudate_basal_ganglia
PXN	3	12_121416650_A_C_b37	713076	210	0.468447	0.0198758	0.0273844	ENSG00000089159	rs1169288	Skin_Sun_Exposed_Lower_leg
PXN	3	12_121416650_A_C_b37	713076	173	0.519447	0.0190901	0.0295982	ENSG00000089159	rs1169288	Nerve_Tibial
PXN	3	12_121416650_A_C_b37	713076	116	0.54617	-0.0237297	0.0392482	ENSG00000089159	rs1169288	Testis
PXN	3	12_121416650_A_C_b37	713076	72	0.548483	-0.0315177	0.0523712	ENSG00000089159	rs1169288	Artery_Coronary
PXN	3	12_121416650_A_C_b37	713076	46	0.567739	0.0400267	0.0696837	ENSG00000089159	rs1169288	Minor_Salivary_Gland
PXN	3	12_121416650_A_C_b37	713076	205	0.568149	0.0159047	0.0278362	ENSG00000089159	rs1169288	Artery_Tibial
PXN	3	12_121416650_A_C_b37	713076	88	0.586632	0.0404359	0.074194	ENSG00000089159	rs1169288	Adrenal_Gland
PXN	3	12_121416650_A_C_b37	713076	59	0.631304	0.0323891	0.067285	ENSG00000089159	rs1169288	Small_Intestine_Terminal_Ileum
PXN	3	12_121416650_A_C_b37	713076	57	0.634316	0.0624948	0.130962	ENSG00000089159	rs1169288	Cells_EBV-transformed_lymphocytes
PXN	3	12_121416650_A_C_b37	713076	106	0.673947	0.0299741	0.0711155	ENSG00000089159	rs1169288	Colon_Sigmoid
PXN	3	12_121416650_A_C_b37	713076	134	0.688036	0.0285357	0.0709703	ENSG00000089159	rs1169288	Colon_Transverse
PXN	3	12_121416650_A_C_b37	713076	71	0.723721	-0.0236323	0.0667027	ENSG00000089159	rs1169288	Spleen
PXN	3	12_121416650_A_C_b37	713076	64	0.725718	-0.0183362	0.0521369	ENSG00000089159	rs1169288	Brain_Cortex
PXN	3	12_121416650_A_C_b37	713076	115	0.745409	0.0123012	0.0378326	ENSG00000089159	rs1169288	Stomach
PXN	3	12_121416650_A_C_b37	713076	149	0.789903	-0.00886371	0.0332318	ENSG00000089159	rs1169288	Cells_Transformed_fibroblasts
PXN	3	12_121416650_A_C_b37	713076	202	0.800504	0.010163	0.0401849	ENSG00000089159	rs1169288	Adipose_Subcutaneous
PXN	3	12_121416650_A_C_b37	713076	46	0.82904	-0.0136288	0.0629307	ENSG00000089159	rs1169288	Brain_Hippocampus
PXN	3	12_121416650_A_C_b37	713076	180	0.836967	0.00688682	0.0334378	ENSG00000089159	rs1169288	Esophagus_Mucosa
PXN	3	12_121416650_A_C_b37	713076	107	0.839732	-0.0119563	0.0590364	ENSG00000089159	rs1169288	Pancreas
PXN	3	12_121416650_A_C_b37	713076	79	0.8505	-0.0128906	0.0682447	ENSG00000089159	rs1169288	Pituitary
PXN	3	12_121416650_A_C_b37	713076	49	0.857234	-0.0146665	0.0812829	ENSG00000089159	rs1169288	Brain_Hypothalamus
PXN	3	12_121416650_A_C_b37	713076	55	0.877983	-0.0119832	0.0778	ENSG00000089159	rs1169288	Uterus
PXN	3	12_121416650_A_C_b37	713076	51	0.92873	0.00524432	0.0584676	ENSG00000089159	rs1169288	Brain_Putamen_basal_ganglia
PXN	3	12_121416650_A_C_b37	713076	177	0.951107	0.00242987	0.0395932	ENSG00000089159	rs1169288	Esophagus_Muscularis
PXN	3	12_121416650_A_C_b37	713076	192	0.952137	-0.00183607	0.0305648	ENSG00000089159	rs1169288	Lung
WDR66	3	12_121416650_A_C_b37	-939554	46	0.00989218	-0.170723	0.0647616	ENSG00000158023	rs1169288	Brain_Hippocampus
WDR66	3	12_121416650_A_C_b37	-939554	202	0.048041	0.0827598	0.0416996	ENSG00000158023	rs1169288	Adipose_Subcutaneous
WDR66	3	12_121416650_A_C_b37	-939554	39	0.0866094	0.265796	0.152611	ENSG00000158023	rs1169288	Brain_Spinal_cord_cervical_c-1
WDR66	3	12_121416650_A_C_b37	-939554	46	0.129878	0.170819	0.111308	ENSG00000158023	rs1169288	Minor_Salivary_Gland
WDR66	3	12_121416650_A_C_b37	-939554	107	0.142744	0.120927	0.0821526	ENSG00000158023	rs1169288	Pancreas
WDR66	3	12_121416650_A_C_b37	-939554	105	0.152346	0.116185	0.0808233	ENSG00000158023	rs1169288	Esophagus_Gastroesophageal_Junction
WDR66	3	12_121416650_A_C_b37	-939554	134	0.182487	0.106952	0.0799596	ENSG00000158023	rs1169288	Colon_Transverse
WDR66	3	12_121416650_A_C_b37	-939554	126	0.245445	-0.0909944	0.0781261	ENSG00000158023	rs1169288	Heart_Atrial_Appendage
WDR66	3	12_121416650_A_C_b37	-939554	69	0.256865	0.108131	0.0949016	ENSG00000158023	rs1169288	Brain_Cerebellum
WDR66	3	12_121416650_A_C_b37	-939554	49	0.26317	-0.0496517	0.0440837	ENSG00000158023	rs1169288	Brain_Hypothalamus
WDR66	3	12_121416650_A_C_b37	-939554	65	0.278317	0.0963332	0.0883761	ENSG00000158023	rs1169288	Ovary
WDR66	3	12_121416650_A_C_b37	-939554	166	0.278835	0.0639867	0.0589727	ENSG00000158023	rs1169288	Skin_Not_Sun_Exposed_Suprapubic
WDR66	3	12_121416650_A_C_b37	-939554	141	0.281433	0.0699378	0.0647682	ENSG00000158023	rs1169288	Artery_Aorta
WDR66	3	12_121416650_A_C_b37	-939554	116	0.296088	0.0619226	0.0590993	ENSG00000158023	rs1169288	Testis
WDR66	3	12_121416650_A_C_b37	-939554	124	0.312553	0.0530092	0.0523575	ENSG00000158023	rs1169288	Breast_Mammary_Tissue
WDR66	3	12_121416650_A_C_b37	-939554	57	0.340602	-0.103464	0.108024	ENSG00000158023	rs1169288	Cells_EBV-transformed_lymphocytes
WDR66	3	12_121416650_A_C_b37	-939554	248	0.342134	0.0496881	0.0522469	ENSG00000158023	rs1169288	Muscle_Skeletal
WDR66	3	12_121416650_A_C_b37	-939554	129	0.346412	0.0765297	0.0811044	ENSG00000158023	rs1169288	Heart_Left_Ventricle
WDR66	3	12_121416650_A_C_b37	-939554	173	0.376063	0.0472087	0.0532518	ENSG00000158023	rs1169288	Nerve_Tibial
WDR66	3	12_121416650_A_C_b37	-939554	186	0.378709	0.0477414	0.0541547	ENSG00000158023	rs1169288	Whole_Blood
WDR66	3	12_121416650_A_C_b37	-939554	177	0.385944	0.0596808	0.0687298	ENSG00000158023	rs1169288	Esophagus_Muscularis
WDR66	3	12_121416650_A_C_b37	-939554	68	0.389662	-0.0490947	0.0568681	ENSG00000158023	rs1169288	Brain_Caudate_basal_ganglia
WDR66	3	12_121416650_A_C_b37	-939554	150	0.394489	-0.0430625	0.0504886	ENSG00000158023	rs1169288	Adipose_Visceral_Omentum
WDR66	3	12_121416650_A_C_b37	-939554	75	0.396042	-0.0913536	0.107217	ENSG00000158023	rs1169288	Prostate
WDR66	3	12_121416650_A_C_b37	-939554	55	0.4688	0.0764893	0.105166	ENSG00000158023	rs1169288	Brain_Frontal_Cortex_BA9
WDR66	3	12_121416650_A_C_b37	-939554	115	0.474132	0.0562582	0.0784494	ENSG00000158023	rs1169288	Stomach
WDR66	3	12_121416650_A_C_b37	-939554	88	0.491621	0.0520189	0.0754366	ENSG00000158023	rs1169288	Adrenal_Gland
WDR66	3	12_121416650_A_C_b37	-939554	59	0.49604	0.0786937	0.115179	ENSG00000158023	rs1169288	Small_Intestine_Terminal_Ileum
WDR66	3	12_121416650_A_C_b37	-939554	79	0.552652	-0.0346204	0.0581399	ENSG00000158023	rs1169288	Pituitary
WDR66	3	12_121416650_A_C_b37	-939554	55	0.555644	-0.0540803	0.0913758	ENSG00000158023	rs1169288	Uterus
WDR66	3	12_121416650_A_C_b37	-939554	205	0.618358	-0.0335839	0.0673479	ENSG00000158023	rs1169288	Artery_Tibial
WDR66	3	12_121416650_A_C_b37	-939554	57	0.618415	-0.0468884	0.09385	ENSG00000158023	rs1169288	Brain_Cerebellar_Hemisphere
WDR66	3	12_121416650_A_C_b37	-939554	180	0.62369	-0.0341271	0.069484	ENSG00000158023	rs1169288	Esophagus_Mucosa
WDR66	3	12_121416650_A_C_b37	-939554	50	0.631043	0.0500489	0.103844	ENSG00000158023	rs1169288	Brain_Anterior_cingulate_cortex_BA24
WDR66	3	12_121416650_A_C_b37	-939554	34	0.670051	-0.0437878	0.10231	ENSG00000158023	rs1169288	Brain_Amygdala
WDR66	3	12_121416650_A_C_b37	-939554	51	0.673262	-0.0551801	0.130401	ENSG00000158023	rs1169288	Vagina
WDR66	3	12_121416650_A_C_b37	-939554	72	0.724906	0.0312442	0.0885681	ENSG00000158023	rs1169288	Artery_Coronary
WDR66	3	12_121416650_A_C_b37	-939554	60	0.726278	0.0195047	0.0555702	ENSG00000158023	rs1169288	Brain_Nucleus_accumbens_basal_ganglia
WDR66	3	12_121416650_A_C_b37	-939554	196	0.740631	-0.0132978	0.0401387	ENSG00000158023	rs1169288	Thyroid
WDR66	3	12_121416650_A_C_b37	-939554	106	0.764792	-0.0321626	0.107321	ENSG00000158023	rs1169288	Colon_Sigmoid
WDR66	3	12_121416650_A_C_b37	-939554	192	0.783551	0.00892712	0.0324707	ENSG00000158023	rs1169288	Lung
WDR66	3	12_121416650_A_C_b37	-939554	71	0.840002	0.0152917	0.0755834	ENSG00000158023	rs1169288	Spleen
WDR66	3	12_121416650_A_C_b37	-939554	34	0.848982	0.031899	0.166775	ENSG00000158023	rs1169288	Brain_Substantia_nigra
WDR66	3	12_121416650_A_C_b37	-939554	64	0.852994	0.0218351	0.11757	ENSG00000158023	rs1169288	Brain_Cortex
WDR66	3	12_121416650_A_C_b37	-939554	51	0.92032	0.0067922	0.0677084	ENSG00000158023	rs1169288	Brain_Putamen_basal_ganglia
WDR66	3	12_121416650_A_C_b37	-939554	64	0.929387	0.00679201	0.0764786	ENSG00000158023	rs1169288	Liver
WDR66	3	12_121416650_A_C_b37	-939554	210	0.943849	-0.00445996	0.0632759	ENSG00000158023	rs1169288	Skin_Sun_Exposed_Lower_leg
WDR66	3	12_121416650_A_C_b37	-939554	149	0.986663	0.00139143	0.0831515	ENSG00000158023	rs1169288	Cells_Transformed_fibroblasts
PSMD9	3	12_121416650_A_C_b37	-909987	173	0.0182981	-0.0730767	0.030798	ENSG00000110801	rs1169288	Nerve_Tibial
PSMD9	3	12_121416650_A_C_b37	-909987	65	0.0740041	-0.133659	0.0740283	ENSG00000110801	rs1169288	Ovary
PSMD9	3	12_121416650_A_C_b37	-909987	34	0.164012	-0.140135	0.0995729	ENSG00000110801	rs1169288	Brain_Amygdala
PSMD9	3	12_121416650_A_C_b37	-909987	72	0.165163	-0.0530538	0.0379823	ENSG00000110801	rs1169288	Artery_Coronary
PSMD9	3	12_121416650_A_C_b37	-909987	88	0.173331	-0.100004	0.0730674	ENSG00000110801	rs1169288	Adrenal_Gland
PSMD9	3	12_121416650_A_C_b37	-909987	75	0.182126	-0.0896444	0.0667632	ENSG00000110801	rs1169288	Prostate
PSMD9	3	12_121416650_A_C_b37	-909987	107	0.183607	-0.0614692	0.046052	ENSG00000110801	rs1169288	Pancreas
PSMD9	3	12_121416650_A_C_b37	-909987	39	0.185459	0.102971	0.0768873	ENSG00000110801	rs1169288	Brain_Spinal_cord_cervical_c-1
PSMD9	3	12_121416650_A_C_b37	-909987	149	0.208783	0.0287059	0.0227789	ENSG00000110801	rs1169288	Cells_Transformed_fibroblasts
PSMD9	3	12_121416650_A_C_b37	-909987	49	0.21053	0.103328	0.0819068	ENSG00000110801	rs1169288	Brain_Hypothalamus
PSMD9	3	12_121416650_A_C_b37	-909987	205	0.225479	-0.0304113	0.0250418	ENSG00000110801	rs1169288	Artery_Tibial
PSMD9	3	12_121416650_A_C_b37	-909987	129	0.231244	-0.0538308	0.044841	ENSG00000110801	rs1169288	Heart_Left_Ventricle
PSMD9	3	12_121416650_A_C_b37	-909987	166	0.265714	-0.0339505	0.0304436	ENSG00000110801	rs1169288	Skin_Not_Sun_Exposed_Suprapubic
PSMD9	3	12_121416650_A_C_b37	-909987	51	0.276152	-0.0708728	0.0646808	ENSG00000110801	rs1169288	Brain_Putamen_basal_ganglia
PSMD9	3	12_121416650_A_C_b37	-909987	126	0.324714	-0.0550269	0.0557454	ENSG00000110801	rs1169288	Heart_Atrial_Appendage
PSMD9	3	12_121416650_A_C_b37	-909987	57	0.331567	-0.0464617	0.0476066	ENSG00000110801	rs1169288	Cells_EBV-transformed_lymphocytes
PSMD9	3	12_121416650_A_C_b37	-909987	71	0.379047	-0.0483269	0.0547421	ENSG00000110801	rs1169288	Spleen
PSMD9	3	12_121416650_A_C_b37	-909987	64	0.389931	-0.0643348	0.074545	ENSG00000110801	rs1169288	Brain_Cortex
PSMD9	3	12_121416650_A_C_b37	-909987	202	0.394927	-0.026222	0.0307817	ENSG00000110801	rs1169288	Adipose_Subcutaneous
PSMD9	3	12_121416650_A_C_b37	-909987	116	0.409437	-0.0554064	0.0670185	ENSG00000110801	rs1169288	Testis
PSMD9	3	12_121416650_A_C_b37	-909987	177	0.412589	0.0298565	0.0363856	ENSG00000110801	rs1169288	Esophagus_Muscularis
PSMD9	3	12_121416650_A_C_b37	-909987	57	0.440219	-0.0416799	0.0537928	ENSG00000110801	rs1169288	Brain_Cerebellar_Hemisphere
PSMD9	3	12_121416650_A_C_b37	-909987	68	0.50408	0.0387747	0.0578666	ENSG00000110801	rs1169288	Brain_Caudate_basal_ganglia
PSMD9	3	12_121416650_A_C_b37	-909987	141	0.511991	0.0253867	0.0386502	ENSG00000110801	rs1169288	Artery_Aorta
PSMD9	3	12_121416650_A_C_b37	-909987	69	0.512943	-0.0485569	0.0739898	ENSG00000110801	rs1169288	Brain_Cerebellum
PSMD9	3	12_121416650_A_C_b37	-909987	34	0.51646	-0.0654293	0.100228	ENSG00000110801	rs1169288	Brain_Substantia_nigra
PSMD9	3	12_121416650_A_C_b37	-909987	55	0.551676	0.0327934	0.0548558	ENSG00000110801	rs1169288	Uterus
PSMD9	3	12_121416650_A_C_b37	-909987	115	0.5543	-0.0238521	0.0402685	ENSG00000110801	rs1169288	Stomach
PSMD9	3	12_121416650_A_C_b37	-909987	79	0.558303	0.0409446	0.0697516	ENSG00000110801	rs1169288	Pituitary
PSMD9	3	12_121416650_A_C_b37	-909987	196	0.568908	0.0170532	0.0299059	ENSG00000110801	rs1169288	Thyroid
PSMD9	3	12_121416650_A_C_b37	-909987	64	0.574297	0.0372434	0.0661129	ENSG00000110801	rs1169288	Liver
PSMD9	3	12_121416650_A_C_b37	-909987	180	0.576391	-0.0162199	0.0290007	ENSG00000110801	rs1169288	Esophagus_Mucosa
PSMD9	3	12_121416650_A_C_b37	-909987	134	0.625287	0.0264175	0.0540129	ENSG00000110801	rs1169288	Colon_Transverse
PSMD9	3	12_121416650_A_C_b37	-909987	150	0.630626	-0.0142359	0.0295712	ENSG00000110801	rs1169288	Adipose_Visceral_Omentum
PSMD9	3	12_121416650_A_C_b37	-909987	51	0.685897	-0.0261541	0.0644454	ENSG00000110801	rs1169288	Vagina
PSMD9	3	12_121416650_A_C_b37	-909987	46	0.729548	0.0263767	0.0760539	ENSG00000110801	rs1169288	Brain_Hippocampus
PSMD9	3	12_121416650_A_C_b37	-909987	192	0.730403	0.00816909	0.0236858	ENSG00000110801	rs1169288	Lung
PSMD9	3	12_121416650_A_C_b37	-909987	55	0.736152	0.0228339	0.0675695	ENSG00000110801	rs1169288	Brain_Frontal_Cortex_BA9
PSMD9	3	12_121416650_A_C_b37	-909987	248	0.795126	-0.0090454	0.0348136	ENSG00000110801	rs1169288	Muscle_Skeletal
PSMD9	3	12_121416650_A_C_b37	-909987	186	0.822108	-0.00575682	0.0255824	ENSG00000110801	rs1169288	Whole_Blood
PSMD9	3	12_121416650_A_C_b37	-909987	105	0.849206	-0.0105717	0.0555201	ENSG00000110801	rs1169288	Esophagus_Gastroesophageal_Junction
PSMD9	3	12_121416650_A_C_b37	-909987	59	0.864322	0.00999961	0.0583696	ENSG00000110801	rs1169288	Small_Intestine_Terminal_Ileum
PSMD9	3	12_121416650_A_C_b37	-909987	60	0.902163	0.00715729	0.0580858	ENSG00000110801	rs1169288	Brain_Nucleus_accumbens_basal_ganglia
PSMD9	3	12_121416650_A_C_b37	-909987	210	0.902862	0.00348588	0.0285408	ENSG00000110801	rs1169288	Skin_Sun_Exposed_Lower_leg
PSMD9	3	12_121416650_A_C_b37	-909987	46	0.924871	-0.00746613	0.0788577	ENSG00000110801	rs1169288	Minor_Salivary_Gland
PSMD9	3	12_121416650_A_C_b37	-909987	106	0.93709	-0.00438123	0.055425	ENSG00000110801	rs1169288	Colon_Sigmoid
PSMD9	3	12_121416650_A_C_b37	-909987	50	0.945078	0.00635078	0.0919229	ENSG00000110801	rs1169288	Brain_Anterior_cingulate_cortex_BA24
PSMD9	3	12_121416650_A_C_b37	-909987	124	0.984515	-0.00064028	0.0329481	ENSG00000110801	rs1169288	Breast_Mammary_Tissue
RAB35	3	12_121416650_A_C_b37	861344	173	0.0176141	-0.0708145	0.0296656	ENSG00000111737	rs1169288	Nerve_Tibial
RAB35	3	12_121416650_A_C_b37	861344	180	0.0184386	-0.0695851	0.0293604	ENSG00000111737	rs1169288	Esophagus_Mucosa
RAB35	3	12_121416650_A_C_b37	861344	177	0.0231191	-0.0643748	0.0281865	ENSG00000111737	rs1169288	Esophagus_Muscularis
RAB35	3	12_121416650_A_C_b37	861344	71	0.0309827	-0.189933	0.0870392	ENSG00000111737	rs1169288	Spleen
RAB35	3	12_121416650_A_C_b37	861344	192	0.052899	0.0529075	0.0272292	ENSG00000111737	rs1169288	Lung
RAB35	3	12_121416650_A_C_b37	861344	57	0.0731522	0.194469	0.107326	ENSG00000111737	rs1169288	Cells_EBV-transformed_lymphocytes
RAB35	3	12_121416650_A_C_b37	861344	149	0.0789817	0.0481073	0.0272734	ENSG00000111737	rs1169288	Cells_Transformed_fibroblasts
RAB35	3	12_121416650_A_C_b37	861344	126	0.0864467	-0.0603488	0.0350366	ENSG00000111737	rs1169288	Heart_Atrial_Appendage
RAB35	3	12_121416650_A_C_b37	861344	196	0.0973115	0.0504875	0.0303643	ENSG00000111737	rs1169288	Thyroid
RAB35	3	12_121416650_A_C_b37	861344	205	0.100023	-0.0445087	0.0269831	ENSG00000111737	rs1169288	Artery_Tibial
RAB35	3	12_121416650_A_C_b37	861344	105	0.143136	-0.0624483	0.0424592	ENSG00000111737	rs1169288	Esophagus_Gastroesophageal_Junction
RAB35	3	12_121416650_A_C_b37	861344	59	0.146351	0.138731	0.0947668	ENSG00000111737	rs1169288	Small_Intestine_Terminal_Ileum
RAB35	3	12_121416650_A_C_b37	861344	51	0.147261	0.115127	0.0787455	ENSG00000111737	rs1169288	Brain_Putamen_basal_ganglia
RAB35	3	12_121416650_A_C_b37	861344	248	0.154826	0.0314799	0.0220876	ENSG00000111737	rs1169288	Muscle_Skeletal
RAB35	3	12_121416650_A_C_b37	861344	88	0.165346	-0.0905277	0.0649082	ENSG00000111737	rs1169288	Adrenal_Gland
RAB35	3	12_121416650_A_C_b37	861344	60	0.197294	0.088262	0.0680353	ENSG00000111737	rs1169288	Brain_Nucleus_accumbens_basal_ganglia
RAB35	3	12_121416650_A_C_b37	861344	46	0.217804	-0.072193	0.0581652	ENSG00000111737	rs1169288	Brain_Hippocampus
RAB35	3	12_121416650_A_C_b37	861344	134	0.259953	0.0625598	0.0553838	ENSG00000111737	rs1169288	Colon_Transverse
RAB35	3	12_121416650_A_C_b37	861344	34	0.268373	0.0935803	0.0838365	ENSG00000111737	rs1169288	Brain_Amygdala
RAB35	3	12_121416650_A_C_b37	861344	34	0.275756	0.0706882	0.0642456	ENSG00000111737	rs1169288	Brain_Substantia_nigra
RAB35	3	12_121416650_A_C_b37	861344	55	0.299289	-0.0560467	0.053705	ENSG00000111737	rs1169288	Brain_Frontal_Cortex_BA9
RAB35	3	12_121416650_A_C_b37	861344	55	0.311912	0.0807958	0.0793881	ENSG00000111737	rs1169288	Uterus
RAB35	3	12_121416650_A_C_b37	861344	46	0.360052	0.0568127	0.0616198	ENSG00000111737	rs1169288	Minor_Salivary_Gland
RAB35	3	12_121416650_A_C_b37	861344	141	0.370098	-0.0250156	0.0278516	ENSG00000111737	rs1169288	Artery_Aorta
RAB35	3	12_121416650_A_C_b37	861344	106	0.419924	0.0414868	0.0513093	ENSG00000111737	rs1169288	Colon_Sigmoid
RAB35	3	12_121416650_A_C_b37	861344	49	0.439181	-0.0380633	0.0489757	ENSG00000111737	rs1169288	Brain_Hypothalamus
RAB35	3	12_121416650_A_C_b37	861344	68	0.465638	0.051618	0.0705268	ENSG00000111737	rs1169288	Brain_Caudate_basal_ganglia
RAB35	3	12_121416650_A_C_b37	861344	64	0.474709	0.036714	0.0511897	ENSG00000111737	rs1169288	Brain_Cortex
RAB35	3	12_121416650_A_C_b37	861344	107	0.482762	-0.0485346	0.0690097	ENSG00000111737	rs1169288	Pancreas
RAB35	3	12_121416650_A_C_b37	861344	210	0.499881	-0.0160008	0.0236913	ENSG00000111737	rs1169288	Skin_Sun_Exposed_Lower_leg
RAB35	3	12_121416650_A_C_b37	861344	57	0.522102	-0.039534	0.0615501	ENSG00000111737	rs1169288	Brain_Cerebellar_Hemisphere
RAB35	3	12_121416650_A_C_b37	861344	69	0.577108	0.0380382	0.0680249	ENSG00000111737	rs1169288	Brain_Cerebellum
RAB35	3	12_121416650_A_C_b37	861344	72	0.589963	-0.022365	0.0413856	ENSG00000111737	rs1169288	Artery_Coronary
RAB35	3	12_121416650_A_C_b37	861344	129	0.649777	-0.0150854	0.0331769	ENSG00000111737	rs1169288	Heart_Left_Ventricle
RAB35	3	12_121416650_A_C_b37	861344	186	0.732906	-0.00594379	0.017401	ENSG00000111737	rs1169288	Whole_Blood
RAB35	3	12_121416650_A_C_b37	861344	75	0.749358	-0.0233383	0.0728666	ENSG00000111737	rs1169288	Prostate
RAB35	3	12_121416650_A_C_b37	861344	116	0.752909	-0.00994619	0.0315485	ENSG00000111737	rs1169288	Testis
RAB35	3	12_121416650_A_C_b37	861344	166	0.770421	0.0081953	0.0280561	ENSG00000111737	rs1169288	Skin_Not_Sun_Exposed_Suprapubic
RAB35	3	12_121416650_A_C_b37	861344	39	0.788862	0.0259551	0.0964989	ENSG00000111737	rs1169288	Brain_Spinal_cord_cervical_c-1
RAB35	3	12_121416650_A_C_b37	861344	50	0.801024	-0.0140786	0.055692	ENSG00000111737	rs1169288	Brain_Anterior_cingulate_cortex_BA24
RAB35	3	12_121416650_A_C_b37	861344	51	0.801639	-0.0159387	0.0632429	ENSG00000111737	rs1169288	Vagina
RAB35	3	12_121416650_A_C_b37	861344	65	0.851696	0.0111313	0.0593863	ENSG00000111737	rs1169288	Ovary
RAB35	3	12_121416650_A_C_b37	861344	202	0.912078	-0.00380091	0.0343955	ENSG00000111737	rs1169288	Adipose_Subcutaneous
RAB35	3	12_121416650_A_C_b37	861344	124	0.947796	0.00234419	0.0357582	ENSG00000111737	rs1169288	Breast_Mammary_Tissue
RAB35	3	12_121416650_A_C_b37	861344	64	0.960831	0.00261735	0.0531795	ENSG00000111737	rs1169288	Liver
RAB35	3	12_121416650_A_C_b37	861344	115	0.972478	0.00134205	0.0388507	ENSG00000111737	rs1169288	Stomach
RAB35	3	12_121416650_A_C_b37	861344	150	0.986976	0.000552545	0.0338163	ENSG00000111737	rs1169288	Adipose_Visceral_Omentum
RAB35	3	12_121416650_A_C_b37	861344	79	0.995012	-0.000490819	0.0783507	ENSG00000111737	rs1169288	Pituitary
RPLP0	3	12_121416650_A_C_b37	777612	46	0.00414755	-0.229692	0.0772017	ENSG00000089157	rs1169288	Minor_Salivary_Gland
RPLP0	3	12_121416650_A_C_b37	777612	124	0.0134148	0.0730153	0.0292664	ENSG00000089157	rs1169288	Breast_Mammary_Tissue
RPLP0	3	12_121416650_A_C_b37	777612	68	0.0174238	-0.119264	0.0494771	ENSG00000089157	rs1169288	Brain_Caudate_basal_ganglia
RPLP0	3	12_121416650_A_C_b37	777612	149	0.0953332	-0.0386773	0.0231007	ENSG00000089157	rs1169288	Cells_Transformed_fibroblasts
RPLP0	3	12_121416650_A_C_b37	777612	55	0.1274	-0.0911559	0.0592789	ENSG00000089157	rs1169288	Brain_Frontal_Cortex_BA9
RPLP0	3	12_121416650_A_C_b37	777612	210	0.141745	0.0347653	0.0236069	ENSG00000089157	rs1169288	Skin_Sun_Exposed_Lower_leg
RPLP0	3	12_121416650_A_C_b37	777612	248	0.16443	0.0381034	0.0273587	ENSG00000089157	rs1169288	Muscle_Skeletal
RPLP0	3	12_121416650_A_C_b37	777612	134	0.16829	-0.0587985	0.0425302	ENSG00000089157	rs1169288	Colon_Transverse
RPLP0	3	12_121416650_A_C_b37	777612	59	0.173986	-0.117062	0.085493	ENSG00000089157	rs1169288	Small_Intestine_Terminal_Ileum
RPLP0	3	12_121416650_A_C_b37	777612	126	0.196834	0.0546157	0.0421842	ENSG00000089157	rs1169288	Heart_Atrial_Appendage
RPLP0	3	12_121416650_A_C_b37	777612	57	0.21882	0.0931899	0.0752832	ENSG00000089157	rs1169288	Cells_EBV-transformed_lymphocytes
RPLP0	3	12_121416650_A_C_b37	777612	65	0.22288	-0.109704	0.089443	ENSG00000089157	rs1169288	Ovary
RPLP0	3	12_121416650_A_C_b37	777612	141	0.236652	-0.0331588	0.0279418	ENSG00000089157	rs1169288	Artery_Aorta
RPLP0	3	12_121416650_A_C_b37	777612	64	0.277515	0.0691083	0.0633415	ENSG00000089157	rs1169288	Liver
RPLP0	3	12_121416650_A_C_b37	777612	75	0.305859	-0.0907561	0.0882207	ENSG00000089157	rs1169288	Prostate
RPLP0	3	12_121416650_A_C_b37	777612	50	0.340463	-0.051982	0.0542322	ENSG00000089157	rs1169288	Brain_Anterior_cingulate_cortex_BA24
RPLP0	3	12_121416650_A_C_b37	777612	64	0.342684	-0.0516047	0.0541585	ENSG00000089157	rs1169288	Brain_Cortex
RPLP0	3	12_121416650_A_C_b37	777612	202	0.349647	0.0252211	0.0269268	ENSG00000089157	rs1169288	Adipose_Subcutaneous
RPLP0	3	12_121416650_A_C_b37	777612	57	0.353699	-0.0628483	0.0674596	ENSG00000089157	rs1169288	Brain_Cerebellar_Hemisphere
RPLP0	3	12_121416650_A_C_b37	777612	49	0.361769	-0.0655457	0.0714876	ENSG00000089157	rs1169288	Brain_Hypothalamus
RPLP0	3	12_121416650_A_C_b37	777612	129	0.367088	0.0315947	0.0349575	ENSG00000089157	rs1169288	Heart_Left_Ventricle
RPLP0	3	12_121416650_A_C_b37	777612	150	0.396051	-0.0276033	0.0324708	ENSG00000089157	rs1169288	Adipose_Visceral_Omentum
RPLP0	3	12_121416650_A_C_b37	777612	60	0.418888	-0.0462214	0.056961	ENSG00000089157	rs1169288	Brain_Nucleus_accumbens_basal_ganglia
RPLP0	3	12_121416650_A_C_b37	777612	39	0.469989	-0.0609239	0.0837983	ENSG00000089157	rs1169288	Brain_Spinal_cord_cervical_c-1
RPLP0	3	12_121416650_A_C_b37	777612	107	0.483881	0.0282844	0.0403198	ENSG00000089157	rs1169288	Pancreas
RPLP0	3	12_121416650_A_C_b37	777612	51	0.486554	-0.0346671	0.0496157	ENSG00000089157	rs1169288	Brain_Putamen_basal_ganglia
RPLP0	3	12_121416650_A_C_b37	777612	55	0.506119	-0.0591732	0.0885907	ENSG00000089157	rs1169288	Uterus
RPLP0	3	12_121416650_A_C_b37	777612	69	0.511781	-0.0381367	0.0579517	ENSG00000089157	rs1169288	Brain_Cerebellum
RPLP0	3	12_121416650_A_C_b37	777612	173	0.577907	0.0104631	0.0187826	ENSG00000089157	rs1169288	Nerve_Tibial
RPLP0	3	12_121416650_A_C_b37	777612	79	0.602307	0.0334768	0.0640742	ENSG00000089157	rs1169288	Pituitary
RPLP0	3	12_121416650_A_C_b37	777612	105	0.616835	0.0232469	0.0463796	ENSG00000089157	rs1169288	Esophagus_Gastroesophageal_Junction
RPLP0	3	12_121416650_A_C_b37	777612	51	0.64895	0.0329865	0.0722023	ENSG00000089157	rs1169288	Vagina
RPLP0	3	12_121416650_A_C_b37	777612	166	0.659032	-0.0122104	0.0276431	ENSG00000089157	rs1169288	Skin_Not_Sun_Exposed_Suprapubic
RPLP0	3	12_121416650_A_C_b37	777612	180	0.684167	-0.0124535	0.0305839	ENSG00000089157	rs1169288	Esophagus_Mucosa
RPLP0	3	12_121416650_A_C_b37	777612	88	0.692997	-0.0203971	0.0515574	ENSG00000089157	rs1169288	Adrenal_Gland
RPLP0	3	12_121416650_A_C_b37	777612	72	0.739111	0.0152481	0.0456752	ENSG00000089157	rs1169288	Artery_Coronary
RPLP0	3	12_121416650_A_C_b37	777612	46	0.756278	-0.0246594	0.0792069	ENSG00000089157	rs1169288	Brain_Hippocampus
RPLP0	3	12_121416650_A_C_b37	777612	186	0.75676	-0.00690929	0.0222867	ENSG00000089157	rs1169288	Whole_Blood
RPLP0	3	12_121416650_A_C_b37	777612	205	0.763051	-0.00644448	0.0213582	ENSG00000089157	rs1169288	Artery_Tibial
RPLP0	3	12_121416650_A_C_b37	777612	177	0.797578	-0.00809342	0.0315257	ENSG00000089157	rs1169288	Esophagus_Muscularis
RPLP0	3	12_121416650_A_C_b37	777612	34	0.807988	-0.0232999	0.0954912	ENSG00000089157	rs1169288	Brain_Amygdala
RPLP0	3	12_121416650_A_C_b37	777612	34	0.81303	0.0183419	0.0771972	ENSG00000089157	rs1169288	Brain_Substantia_nigra
RPLP0	3	12_121416650_A_C_b37	777612	71	0.814533	0.0147466	0.0627295	ENSG00000089157	rs1169288	Spleen
RPLP0	3	12_121416650_A_C_b37	777612	192	0.85204	0.00394515	0.0211345	ENSG00000089157	rs1169288	Lung
RPLP0	3	12_121416650_A_C_b37	777612	106	0.877813	-0.00891993	0.0579292	ENSG00000089157	rs1169288	Colon_Sigmoid
RPLP0	3	12_121416650_A_C_b37	777612	116	0.947497	-0.00256404	0.0388856	ENSG00000089157	rs1169288	Testis
RPLP0	3	12_121416650_A_C_b37	777612	115	0.9621	0.00214188	0.0450183	ENSG00000089157	rs1169288	Stomach
RPLP0	3	12_121416650_A_C_b37	777612	196	0.969873	0.000977774	0.0258699	ENSG00000089157	rs1169288	Thyroid
CCDC64	3	12_121416650_A_C_b37	988977	65	0.00414437	-0.349161	0.118986	ENSG00000135127	rs1169288	Ovary
CCDC64	3	12_121416650_A_C_b37	988977	196	0.0185962	0.102647	0.0433993	ENSG00000135127	rs1169288	Thyroid
CCDC64	3	12_121416650_A_C_b37	988977	115	0.0435399	-0.0659393	0.0324604	ENSG00000135127	rs1169288	Stomach
CCDC64	3	12_121416650_A_C_b37	988977	75	0.0472867	-0.146492	0.073019	ENSG00000135127	rs1169288	Prostate
CCDC64	3	12_121416650_A_C_b37	988977	64	0.0539927	0.113376	0.0582305	ENSG00000135127	rs1169288	Brain_Cortex
CCDC64	3	12_121416650_A_C_b37	988977	149	0.0611262	-0.159382	0.0847267	ENSG00000135127	rs1169288	Cells_Transformed_fibroblasts
CCDC64	3	12_121416650_A_C_b37	988977	49	0.105164	0.110086	0.067225	ENSG00000135127	rs1169288	Brain_Hypothalamus
CCDC64	3	12_121416650_A_C_b37	988977	192	0.115687	0.0765688	0.0485389	ENSG00000135127	rs1169288	Lung
CCDC64	3	12_121416650_A_C_b37	988977	59	0.120058	0.0931243	0.0593933	ENSG00000135127	rs1169288	Small_Intestine_Terminal_Ileum
CCDC64	3	12_121416650_A_C_b37	988977	50	0.147746	-0.0948138	0.0649173	ENSG00000135127	rs1169288	Brain_Anterior_cingulate_cortex_BA24
CCDC64	3	12_121416650_A_C_b37	988977	51	0.160469	-0.0834384	0.0589249	ENSG00000135127	rs1169288	Vagina
CCDC64	3	12_121416650_A_C_b37	988977	177	0.174586	0.0933988	0.0686235	ENSG00000135127	rs1169288	Esophagus_Muscularis
CCDC64	3	12_121416650_A_C_b37	988977	60	0.188425	-0.0706443	0.0533721	ENSG00000135127	rs1169288	Brain_Nucleus_accumbens_basal_ganglia
CCDC64	3	12_121416650_A_C_b37	988977	173	0.195617	-0.0873057	0.0673088	ENSG00000135127	rs1169288	Nerve_Tibial
CCDC64	3	12_121416650_A_C_b37	988977	106	0.22248	-0.0821145	0.0670569	ENSG00000135127	rs1169288	Colon_Sigmoid
CCDC64	3	12_121416650_A_C_b37	988977	186	0.226563	0.0331654	0.0273703	ENSG00000135127	rs1169288	Whole_Blood
CCDC64	3	12_121416650_A_C_b37	988977	34	0.2458	-0.0639717	0.0545613	ENSG00000135127	rs1169288	Brain_Substantia_nigra
CCDC64	3	12_121416650_A_C_b37	988977	134	0.265495	0.0549816	0.0492452	ENSG00000135127	rs1169288	Colon_Transverse
CCDC64	3	12_121416650_A_C_b37	988977	248	0.299321	-0.050992	0.0490702	ENSG00000135127	rs1169288	Muscle_Skeletal
CCDC64	3	12_121416650_A_C_b37	988977	57	0.379583	-0.0692721	0.0784989	ENSG00000135127	rs1169288	Brain_Cerebellar_Hemisphere
CCDC64	3	12_121416650_A_C_b37	988977	166	0.384663	-0.0223761	0.0256993	ENSG00000135127	rs1169288	Skin_Not_Sun_Exposed_Suprapubic
CCDC64	3	12_121416650_A_C_b37	988977	46	0.401929	0.0789987	0.0936135	ENSG00000135127	rs1169288	Minor_Salivary_Gland
CCDC64	3	12_121416650_A_C_b37	988977	34	0.402311	-0.0437187	0.0518651	ENSG00000135127	rs1169288	Brain_Amygdala
CCDC64	3	12_121416650_A_C_b37	988977	141	0.403574	-0.053592	0.0640357	ENSG00000135127	rs1169288	Artery_Aorta
CCDC64	3	12_121416650_A_C_b37	988977	107	0.411072	0.0621918	0.0754852	ENSG00000135127	rs1169288	Pancreas
CCDC64	3	12_121416650_A_C_b37	988977	105	0.457999	-0.0617068	0.0829633	ENSG00000135127	rs1169288	Esophagus_Gastroesophageal_Junction
CCDC64	3	12_121416650_A_C_b37	988977	210	0.472991	-0.0190257	0.0264832	ENSG00000135127	rs1169288	Skin_Sun_Exposed_Lower_leg
CCDC64	3	12_121416650_A_C_b37	988977	124	0.533589	0.031873	0.0511094	ENSG00000135127	rs1169288	Breast_Mammary_Tissue
CCDC64	3	12_121416650_A_C_b37	988977	46	0.592825	0.0265135	0.0494024	ENSG00000135127	rs1169288	Brain_Hippocampus
CCDC64	3	12_121416650_A_C_b37	988977	55	0.595943	0.068865	0.129348	ENSG00000135127	rs1169288	Uterus
CCDC64	3	12_121416650_A_C_b37	988977	88	0.602182	-0.0320543	0.0613516	ENSG00000135127	rs1169288	Adrenal_Gland
CCDC64	3	12_121416650_A_C_b37	988977	57	0.663748	-0.0491627	0.112731	ENSG00000135127	rs1169288	Cells_EBV-transformed_lymphocytes
CCDC64	3	12_121416650_A_C_b37	988977	202	0.669752	0.0218789	0.0512526	ENSG00000135127	rs1169288	Adipose_Subcutaneous
CCDC64	3	12_121416650_A_C_b37	988977	69	0.686377	0.0260777	0.064424	ENSG00000135127	rs1169288	Brain_Cerebellum
CCDC64	3	12_121416650_A_C_b37	988977	126	0.704817	-0.0230632	0.0607986	ENSG00000135127	rs1169288	Heart_Atrial_Appendage
CCDC64	3	12_121416650_A_C_b37	988977	150	0.712227	0.0100694	0.0272685	ENSG00000135127	rs1169288	Adipose_Visceral_Omentum
CCDC64	3	12_121416650_A_C_b37	988977	205	0.713939	0.0227103	0.0618985	ENSG00000135127	rs1169288	Artery_Tibial
CCDC64	3	12_121416650_A_C_b37	988977	68	0.725998	-0.0221562	0.0630761	ENSG00000135127	rs1169288	Brain_Caudate_basal_ganglia
CCDC64	3	12_121416650_A_C_b37	988977	180	0.727363	0.0138224	0.039609	ENSG00000135127	rs1169288	Esophagus_Mucosa
CCDC64	3	12_121416650_A_C_b37	988977	79	0.768134	0.0139499	0.0472102	ENSG00000135127	rs1169288	Pituitary
CCDC64	3	12_121416650_A_C_b37	988977	55	0.813544	-0.0140279	0.0593132	ENSG00000135127	rs1169288	Brain_Frontal_Cortex_BA9
CCDC64	3	12_121416650_A_C_b37	988977	39	0.822103	0.0179123	0.0793243	ENSG00000135127	rs1169288	Brain_Spinal_cord_cervical_c-1
CCDC64	3	12_121416650_A_C_b37	988977	129	0.828865	0.0178723	0.0825837	ENSG00000135127	rs1169288	Heart_Left_Ventricle
CCDC64	3	12_121416650_A_C_b37	988977	72	0.872794	-0.0131145	0.0817269	ENSG00000135127	rs1169288	Artery_Coronary
CCDC64	3	12_121416650_A_C_b37	988977	64	0.897343	-0.0101781	0.0787157	ENSG00000135127	rs1169288	Liver
CCDC64	3	12_121416650_A_C_b37	988977	116	0.909977	0.00565889	0.0499813	ENSG00000135127	rs1169288	Testis
CCDC64	3	12_121416650_A_C_b37	988977	51	0.922337	-0.00541576	0.0553946	ENSG00000135127	rs1169288	Brain_Putamen_basal_ganglia
CCDC64	3	12_121416650_A_C_b37	988977	71	0.943222	0.00562385	0.0788041	ENSG00000135127	rs1169288	Spleen
HPD	3	12_121416650_A_C_b37	-884852	34	0.00406769	-0.401961	0.134354	ENSG00000158104	rs1169288	Brain_Substantia_nigra
HPD	3	12_121416650_A_C_b37	-884852	173	0.0337964	0.126019	0.059095	ENSG00000158104	rs1169288	Nerve_Tibial
HPD	3	12_121416650_A_C_b37	-884852	50	0.108041	0.214834	0.132305	ENSG00000158104	rs1169288	Brain_Anterior_cingulate_cortex_BA24
HPD	3	12_121416650_A_C_b37	-884852	149	0.118577	-0.0703876	0.0449417	ENSG00000158104	rs1169288	Cells_Transformed_fibroblasts
HPD	3	12_121416650_A_C_b37	-884852	177	0.157076	-0.0708419	0.0499331	ENSG00000158104	rs1169288	Esophagus_Muscularis
HPD	3	12_121416650_A_C_b37	-884852	115	0.157125	-0.0808569	0.056936	ENSG00000158104	rs1169288	Stomach
HPD	3	12_121416650_A_C_b37	-884852	57	0.227883	-0.180669	0.148862	ENSG00000158104	rs1169288	Cells_EBV-transformed_lymphocytes
HPD	3	12_121416650_A_C_b37	-884852	64	0.23439	0.140232	0.117304	ENSG00000158104	rs1169288	Brain_Cortex
HPD	3	12_121416650_A_C_b37	-884852	141	0.278791	0.0635112	0.0584936	ENSG00000158104	rs1169288	Artery_Aorta
HPD	3	12_121416650_A_C_b37	-884852	65	0.29177	-0.106945	0.100907	ENSG00000158104	rs1169288	Ovary
HPD	3	12_121416650_A_C_b37	-884852	79	0.310245	0.0907643	0.0890705	ENSG00000158104	rs1169288	Pituitary
HPD	3	12_121416650_A_C_b37	-884852	205	0.32015	0.0457141	0.0459118	ENSG00000158104	rs1169288	Artery_Tibial
HPD	3	12_121416650_A_C_b37	-884852	55	0.323012	0.121268	0.122073	ENSG00000158104	rs1169288	Brain_Frontal_Cortex_BA9
HPD	3	12_121416650_A_C_b37	-884852	106	0.335081	-0.0812336	0.0840285	ENSG00000158104	rs1169288	Colon_Sigmoid
HPD	3	12_121416650_A_C_b37	-884852	71	0.354652	-0.0820958	0.0883623	ENSG00000158104	rs1169288	Spleen
HPD	3	12_121416650_A_C_b37	-884852	248	0.363301	0.050384	0.0553627	ENSG00000158104	rs1169288	Muscle_Skeletal
HPD	3	12_121416650_A_C_b37	-884852	88	0.425789	-0.0698211	0.0874095	ENSG00000158104	rs1169288	Adrenal_Gland
HPD	3	12_121416650_A_C_b37	-884852	196	0.440937	0.0373779	0.048446	ENSG00000158104	rs1169288	Thyroid
HPD	3	12_121416650_A_C_b37	-884852	180	0.479978	0.0461204	0.065211	ENSG00000158104	rs1169288	Esophagus_Mucosa
HPD	3	12_121416650_A_C_b37	-884852	129	0.506282	0.0517053	0.0776674	ENSG00000158104	rs1169288	Heart_Left_Ventricle
HPD	3	12_121416650_A_C_b37	-884852	105	0.508752	0.0358096	0.0540822	ENSG00000158104	rs1169288	Esophagus_Gastroesophageal_Junction
HPD	3	12_121416650_A_C_b37	-884852	39	0.512	-0.100814	0.152843	ENSG00000158104	rs1169288	Brain_Spinal_cord_cervical_c-1
HPD	3	12_121416650_A_C_b37	-884852	46	0.523342	-0.0940303	0.146514	ENSG00000158104	rs1169288	Minor_Salivary_Gland
HPD	3	12_121416650_A_C_b37	-884852	57	0.523609	0.0829624	0.129634	ENSG00000158104	rs1169288	Brain_Cerebellar_Hemisphere
HPD	3	12_121416650_A_C_b37	-884852	51	0.530314	-0.0676518	0.107385	ENSG00000158104	rs1169288	Brain_Putamen_basal_ganglia
HPD	3	12_121416650_A_C_b37	-884852	64	0.536038	-0.0516732	0.0832546	ENSG00000158104	rs1169288	Liver
HPD	3	12_121416650_A_C_b37	-884852	186	0.570971	0.0360558	0.0635633	ENSG00000158104	rs1169288	Whole_Blood
HPD	3	12_121416650_A_C_b37	-884852	124	0.580866	0.0383236	0.069298	ENSG00000158104	rs1169288	Breast_Mammary_Tissue
HPD	3	12_121416650_A_C_b37	-884852	60	0.587176	-0.0607244	0.11151	ENSG00000158104	rs1169288	Brain_Nucleus_accumbens_basal_ganglia
HPD	3	12_121416650_A_C_b37	-884852	51	0.596551	-0.0531354	0.099993	ENSG00000158104	rs1169288	Vagina
HPD	3	12_121416650_A_C_b37	-884852	46	0.604279	-0.0787225	0.151358	ENSG00000158104	rs1169288	Brain_Hippocampus
[truncated: 4,355 more rows]

## Sheet: Table S7
Table S7: Enrichment of ACE2 genetic associations across chromatin states in different tissues and cell types.
ID	Standardized Epigenome name	Group	State abbreviation	State	BETA	SE	P
E017	IMR90 fetal lung fibroblasts Cell Line	IMR90	1_TssA	Actvie TSS	-12.1172	321.806	0.969964
E017	IMR90 fetal lung fibroblasts Cell Line	IMR90	10_TssBiv	Bivalent/poised TSS	-10.124	384.319	0.978984
E017	IMR90 fetal lung fibroblasts Cell Line	IMR90	11_BivFlnk	Flank bivalent TSS/Enh	-10.1245	385.704	0.979058
E017	IMR90 fetal lung fibroblasts Cell Line	IMR90	12_EnhBiv	Bivalent enhancer	-11.1207	343.924	0.974205
E017	IMR90 fetal lung fibroblasts Cell Line	IMR90	13_ReprPC	Repressed Polycomb	-14.1714	326.352	0.965364
E017	IMR90 fetal lung fibroblasts Cell Line	IMR90	14_ReprPCWk	Weak repressed Polycomb	-0.803767	0.392903	0.0407843
E017	IMR90 fetal lung fibroblasts Cell Line	IMR90	15_Quies	Quiescent	-0.300235	0.214064	0.160753
E017	IMR90 fetal lung fibroblasts Cell Line	IMR90	2_TssAFlnk	Flank active TSS	-11.1204	290.589	0.969474
E017	IMR90 fetal lung fibroblasts Cell Line	IMR90	3_TxFlnk	Transcription at gene 5' and 3'	-10.1186	380.748	0.978798
E017	IMR90 fetal lung fibroblasts Cell Line	IMR90	4_Tx	Strong transcription	-0.825281	0.714387	0.247996
E017	IMR90 fetal lung fibroblasts Cell Line	IMR90	5_TxWk	Weak transcription	1.01497	0.231127	1.12615e-05
E017	IMR90 fetal lung fibroblasts Cell Line	IMR90	6_EnhG	Genic enhancers	-12.1248	278.43	0.965265
E017	IMR90 fetal lung fibroblasts Cell Line	IMR90	7_Enh	Enhancers	0.655627	0.422119	0.120379
E017	IMR90 fetal lung fibroblasts Cell Line	IMR90	8_ZNF/Rpts	ZHF genes + repeats	-11.1195	276.636	0.967937
E017	IMR90 fetal lung fibroblasts Cell Line	IMR90	9_Het	Heterochromatin	0.552683	0.268318	0.039417
E002	ES-WA7 Cells	ESC	1_TssA	Actvie TSS	-12.1206	299.676	0.967738
E002	ES-WA7 Cells	ESC	10_TssBiv	Bivalent/poised TSS	-11.1234	413.567	0.978543
E002	ES-WA7 Cells	ESC	11_BivFlnk	Flank bivalent TSS/Enh	-8.09123	378.443	0.982942
E002	ES-WA7 Cells	ESC	12_EnhBiv	Bivalent enhancer	-10.1199	302.197	0.973286
E002	ES-WA7 Cells	ESC	13_ReprPC	Repressed Polycomb	-12.129	263.657	0.963308
E002	ES-WA7 Cells	ESC	14_ReprPCWk	Weak repressed Polycomb	0.156911	0.350778	0.654642
E002	ES-WA7 Cells	ESC	15_Quies	Quiescent	0.827406	0.334623	0.0134114
E002	ES-WA7 Cells	ESC	2_TssAFlnk	Flank active TSS	-8.11461	289.131	0.97761
E002	ES-WA7 Cells	ESC	3_TxFlnk	Transcription at gene 5' and 3'	-0.00115256	0.00107166	0.282156
E002	ES-WA7 Cells	ESC	4_Tx	Strong transcription	-10.1217	292.992	0.972442
E002	ES-WA7 Cells	ESC	5_TxWk	Weak transcription	-2.14806	1.00543	0.0326414
E002	ES-WA7 Cells	ESC	6_EnhG	Genic enhancers	-5.13877	333.591	0.98771
E002	ES-WA7 Cells	ESC	7_Enh	Enhancers	-13.1336	386.655	0.972903
E002	ES-WA7 Cells	ESC	8_ZNF/Rpts	ZHF genes + repeats	-11.0791	366.841	0.975906
E002	ES-WA7 Cells	ESC	9_Het	Heterochromatin	-12.1254	277.823	0.965188
E008	H9 Cells	ESC	1_TssA	Actvie TSS	-12.1258	255.823	0.962195
E008	H9 Cells	ESC	10_TssBiv	Bivalent/poised TSS	-11.1214	377.861	0.97652
E008	H9 Cells	ESC	11_BivFlnk	Flank bivalent TSS/Enh	-8.10529	288.958	0.977622
E008	H9 Cells	ESC	12_EnhBiv	Bivalent enhancer	-9.12238	280.665	0.974071
E008	H9 Cells	ESC	13_ReprPC	Repressed Polycomb	-12.1267	399.43	0.97578
E008	H9 Cells	ESC	14_ReprPCWk	Weak repressed Polycomb	-0.660049	1.00514	0.511389
E008	H9 Cells	ESC	15_Quies	Quiescent	-0.962867	0.20802	3.67933e-06
E008	H9 Cells	ESC	2_TssAFlnk	Flank active TSS	-10.1199	398.496	0.97974
E008	H9 Cells	ESC	3_TxFlnk	Transcription at gene 5' and 3'	-8.11618	257.873	0.974892
E008	H9 Cells	ESC	4_Tx	Strong transcription	-0.0508149	0.714865	0.943332
E008	H9 Cells	ESC	5_TxWk	Weak transcription	0.859666	0.237013	0.000286632
E008	H9 Cells	ESC	6_EnhG	Genic enhancers	-9.1251	274.659	0.973496
E008	H9 Cells	ESC	7_Enh	Enhancers	-0.458565	1.00536	0.648304
E008	H9 Cells	ESC	8_ZNF/Rpts	ZHF genes + repeats	-12.1005	419.62	0.976995
E008	H9 Cells	ESC	9_Het	Heterochromatin	1.6579	0.282129	4.19367e-09
E001	ES-I3 Cells	ESC	1_TssA	Actvie TSS	-12.1246	260.93	0.962938
E001	ES-I3 Cells	ESC	10_TssBiv	Bivalent/poised TSS	-11.1241	257.871	0.965591
E001	ES-I3 Cells	ESC	11_BivFlnk	Flank bivalent TSS/Enh	-9.12181	267.835	0.972831
E001	ES-I3 Cells	ESC	12_EnhBiv	Bivalent enhancer	-11.1216	359.571	0.975325
E001	ES-I3 Cells	ESC	13_ReprPC	Repressed Polycomb	-12.1309	257.68	0.962452
E001	ES-I3 Cells	ESC	14_ReprPCWk	Weak repressed Polycomb	-14.1677	336.76	0.966442
E001	ES-I3 Cells	ESC	15_Quies	Quiescent	0.547509	0.257181	0.0332636
E001	ES-I3 Cells	ESC	2_TssAFlnk	Flank active TSS	-11.1239	334.438	0.973466
E001	ES-I3 Cells	ESC	3_TxFlnk	Transcription at gene 5' and 3'	-9.12911	340.671	0.978621
E001	ES-I3 Cells	ESC	4_Tx	Strong transcription	-13.1241	395.133	0.973504
E001	ES-I3 Cells	ESC	5_TxWk	Weak transcription	0.297573	0.268315	0.267411
E001	ES-I3 Cells	ESC	6_EnhG	Genic enhancers	-10.1211	339.551	0.976221
E001	ES-I3 Cells	ESC	7_Enh	Enhancers	-0.564428	0.714736	0.429702
E001	ES-I3 Cells	ESC	8_ZNF/Rpts	ZHF genes + repeats	-12.1002	390.933	0.975308
E001	ES-I3 Cells	ESC	9_Het	Heterochromatin	-14.1492	410.856	0.972528
E015	HUES6 Cells	ESC	1_TssA	Actvie TSS	-12.121	277.774	0.965194
E015	HUES6 Cells	ESC	10_TssBiv	Bivalent/poised TSS	-11.125	268.71	0.966976
E015	HUES6 Cells	ESC	11_BivFlnk	Flank bivalent TSS/Enh	-11.118	399.998	0.977826
E015	HUES6 Cells	ESC	12_EnhBiv	Bivalent enhancer	-11.1244	330.344	0.973136
E015	HUES6 Cells	ESC	13_ReprPC	Repressed Polycomb	-13.1371	353.521	0.970357
E015	HUES6 Cells	ESC	14_ReprPCWk	Weak repressed Polycomb	-0.228293	0.511121	0.655127
E015	HUES6 Cells	ESC	15_Quies	Quiescent	-0.414051	0.207712	0.0462184
E015	HUES6 Cells	ESC	2_TssAFlnk	Flank active TSS	-11.1242	260.461	0.965933
E015	HUES6 Cells	ESC	3_TxFlnk	Transcription at gene 5' and 3'	-10.1223	339.429	0.976209
E015	HUES6 Cells	ESC	4_Tx	Strong transcription	-14.1565	347.506	0.967505
E015	HUES6 Cells	ESC	5_TxWk	Weak transcription	1.00252	0.237006	2.33754e-05
E015	HUES6 Cells	ESC	6_EnhG	Genic enhancers	-11.1247	351.784	0.974772
E015	HUES6 Cells	ESC	7_Enh	Enhancers	-1.25335	1.00542	0.212548
E015	HUES6 Cells	ESC	8_ZNF/Rpts	ZHF genes + repeats	-12.1139	298.267	0.967603
E015	HUES6 Cells	ESC	9_Het	Heterochromatin	0.83284	0.281981	0.00314165
E014	HUES48 Cells	ESC	1_TssA	Actvie TSS	-12.1202	291.132	0.966793
E014	HUES48 Cells	ESC	10_TssBiv	Bivalent/poised TSS	-11.1235	282.438	0.968584
E014	HUES48 Cells	ESC	11_BivFlnk	Flank bivalent TSS/Enh	-10.1199	302.037	0.973271
E014	HUES48 Cells	ESC	12_EnhBiv	Bivalent enhancer	-11.1216	351.056	0.974727
E014	HUES48 Cells	ESC	13_ReprPC	Repressed Polycomb	-13.1329	416.411	0.97484
E014	HUES48 Cells	ESC	14_ReprPCWk	Weak repressed Polycomb	-0.450515	0.71479	0.528514
E014	HUES48 Cells	ESC	15_Quies	Quiescent	-0.184334	0.216766	0.395113
E014	HUES48 Cells	ESC	2_TssAFlnk	Flank active TSS	-11.1228	278.877	0.968185
E014	HUES48 Cells	ESC	3_TxFlnk	Transcription at gene 5' and 3'	-9.12304	262.176	0.972241
E014	HUES48 Cells	ESC	4_Tx	Strong transcription	-14.1545	352.209	0.967943
E014	HUES48 Cells	ESC	5_TxWk	Weak transcription	0.21738	0.309346	0.482238
E014	HUES48 Cells	ESC	6_EnhG	Genic enhancers	-10.1234	257.42	0.96863
E014	HUES48 Cells	ESC	7_Enh	Enhancers	-0.0762651	0.586914	0.896612
E014	HUES48 Cells	ESC	8_ZNF/Rpts	ZHF genes + repeats	0.155198	1.00551	0.877336
E014	HUES48 Cells	ESC	9_Het	Heterochromatin	1.18948	0.28204	2.4713e-05
E016	HUES64 Cells	ESC	1_TssA	Actvie TSS	-12.1216	291.388	0.966818
E016	HUES64 Cells	ESC	10_TssBiv	Bivalent/poised TSS	-12.1211	414.608	0.976677
E016	HUES64 Cells	ESC	11_BivFlnk	Flank bivalent TSS/Enh	-10.1175	328.548	0.975433
E016	HUES64 Cells	ESC	12_EnhBiv	Bivalent enhancer	-11.1247	360.854	0.975406
E016	HUES64 Cells	ESC	13_ReprPC	Repressed Polycomb	-13.1364	381.881	0.972559
E016	HUES64 Cells	ESC	14_ReprPCWk	Weak repressed Polycomb	-0.50693	0.714765	0.478185
E016	HUES64 Cells	ESC	15_Quies	Quiescent	-0.491206	0.208404	0.0184238
E016	HUES64 Cells	ESC	2_TssAFlnk	Flank active TSS	-11.1211	324.108	0.972628
E016	HUES64 Cells	ESC	3_TxFlnk	Transcription at gene 5' and 3'	-10.1175	399.913	0.979816
E016	HUES64 Cells	ESC	4_Tx	Strong transcription	-14.1579	339.477	0.966734
E016	HUES64 Cells	ESC	5_TxWk	Weak transcription	0.975579	0.244033	6.39523e-05
E016	HUES64 Cells	ESC	6_EnhG	Genic enhancers	-10.1244	257.104	0.968589
E016	HUES64 Cells	ESC	7_Enh	Enhancers	-0.476135	0.714781	0.50533
E016	HUES64 Cells	ESC	8_ZNF/Rpts	ZHF genes + repeats	-12.1168	264.749	0.963496
E016	HUES64 Cells	ESC	9_Het	Heterochromatin	1.00148	0.274818	0.000268258
E003	H1 Cells	ESC	1_TssA	Actvie TSS	-12.1199	303.236	0.968118
E003	H1 Cells	ESC	10_TssBiv	Bivalent/poised TSS	-11.1229	331.005	0.973193
E003	H1 Cells	ESC	11_BivFlnk	Flank bivalent TSS/Enh	-11.1186	412.601	0.978502
E003	H1 Cells	ESC	12_EnhBiv	Bivalent enhancer	-11.1244	287.252	0.969108
E003	H1 Cells	ESC	13_ReprPC	Repressed Polycomb	0.855064	0.714903	0.231675
E003	H1 Cells	ESC	14_ReprPCWk	Weak repressed Polycomb	-14.1529	391.474	0.97116
E003	H1 Cells	ESC	15_Quies	Quiescent	-0.624396	0.20889	0.00279787
E003	H1 Cells	ESC	2_TssAFlnk	Flank active TSS	-11.1184	401.88	0.977929
E003	H1 Cells	ESC	3_TxFlnk	Transcription at gene 5' and 3'	-9.12559	348.867	0.979131
E003	H1 Cells	ESC	4_Tx	Strong transcription	-1.10076	1.00544	0.273606
E003	H1 Cells	ESC	5_TxWk	Weak transcription	0.890512	0.24404	0.000263224
E003	H1 Cells	ESC	6_EnhG	Genic enhancers	-10.1199	299.559	0.97305
E003	H1 Cells	ESC	7_Enh	Enhancers	-1.02709	1.00369	0.306158
E003	H1 Cells	ESC	8_ZNF/Rpts	ZHF genes + repeats	-12.1085	339.722	0.971568
E003	H1 Cells	ESC	9_Het	Heterochromatin	1.20444	0.282	1.94559e-05
E024	ES-UCSF4 Cells	ESC	1_TssA	Actvie TSS	-12.1198	317.718	0.969571
E024	ES-UCSF4 Cells	ESC	10_TssBiv	Bivalent/poised TSS	-10.1214	396.391	0.979629
E024	ES-UCSF4 Cells	ESC	11_BivFlnk	Flank bivalent TSS/Enh	-10.121	296.251	0.972747
E024	ES-UCSF4 Cells	ESC	12_EnhBiv	Bivalent enhancer	-11.1223	350.434	0.97468
E024	ES-UCSF4 Cells	ESC	13_ReprPC	Repressed Polycomb	-12.1265	387.294	0.975022
E024	ES-UCSF4 Cells	ESC	14_ReprPCWk	Weak repressed Polycomb	-0.571673	0.586807	0.329953
E024	ES-UCSF4 Cells	ESC	15_Quies	Quiescent	-0.0273305	0.216763	0.899665
E024	ES-UCSF4 Cells	ESC	2_TssAFlnk	Flank active TSS	-11.1192	379.493	0.976625
E024	ES-UCSF4 Cells	ESC	3_TxFlnk	Transcription at gene 5' and 3'	-8.12223	301.453	0.978505
E024	ES-UCSF4 Cells	ESC	4_Tx	Strong transcription	-14.153	361.59	0.968778
E024	ES-UCSF4 Cells	ESC	5_TxWk	Weak transcription	0.946537	0.223876	2.35833e-05
E024	ES-UCSF4 Cells	ESC	6_EnhG	Genic enhancers	-11.1238	334.317	0.973457
E024	ES-UCSF4 Cells	ESC	7_Enh	Enhancers	-1.24982	1.00542	0.213835
E024	ES-UCSF4 Cells	ESC	8_ZNF/Rpts	ZHF genes + repeats	-12.1145	288.836	0.966545
E024	ES-UCSF4 Cells	ESC	9_Het	Heterochromatin	-14.1494	378.023	0.970142
E020	iPS-20b Cells	iPSC	1_TssA	Actvie TSS	-12.1214	289.905	0.966649
E020	iPS-20b Cells	iPSC	10_TssBiv	Bivalent/poised TSS	-12.1225	412.708	0.976567
E020	iPS-20b Cells	iPSC	11_BivFlnk	Flank bivalent TSS/Enh	-10.1212	279.066	0.971069
E020	iPS-20b Cells	iPSC	12_EnhBiv	Bivalent enhancer	-11.1223	359.277	0.975303
E020	iPS-20b Cells	iPSC	13_ReprPC	Repressed Polycomb	-13.1347	377.822	0.972268
E020	iPS-20b Cells	iPSC	14_ReprPCWk	Weak repressed Polycomb	-0.340867	0.586882	0.561368
E020	iPS-20b Cells	iPSC	15_Quies	Quiescent	-0.648831	0.20773	0.00178756
E020	iPS-20b Cells	iPSC	2_TssAFlnk	Flank active TSS	-12.1255	406.764	0.976219
E020	iPS-20b Cells	iPSC	3_TxFlnk	Transcription at gene 5' and 3'	-10.1209	354.268	0.977209
E020	iPS-20b Cells	iPSC	4_Tx	Strong transcription	-0.240755	0.58693	0.681664
E020	iPS-20b Cells	iPSC	5_TxWk	Weak transcription	1.01728	0.244038	3.06564e-05
E020	iPS-20b Cells	iPSC	6_EnhG	Genic enhancers	-10.1231	267.239	0.969783
E020	iPS-20b Cells	iPSC	7_Enh	Enhancers	-0.950186	1.00418	0.344032
E020	iPS-20b Cells	iPSC	8_ZNF/Rpts	ZHF genes + repeats	0.218564	1.0055	0.827922
E020	iPS-20b Cells	iPSC	9_Het	Heterochromatin	1.00916	0.290074	0.000503325
E019	iPS-18 Cells	iPSC	1_TssA	Actvie TSS	-12.1197	312.83	0.969096
E019	iPS-18 Cells	iPSC	10_TssBiv	Bivalent/poised TSS	-11.1209	273.346	0.967548
E019	iPS-18 Cells	iPSC	11_BivFlnk	Flank bivalent TSS/Enh	-11.1184	414.522	0.978602
E019	iPS-18 Cells	iPSC	12_EnhBiv	Bivalent enhancer	-11.1245	314.528	0.971786
E019	iPS-18 Cells	iPSC	13_ReprPC	Repressed Polycomb	-13.1337	387.929	0.972992
E019	iPS-18 Cells	iPSC	14_ReprPCWk	Weak repressed Polycomb	-14.1517	395.379	0.971448
E019	iPS-18 Cells	iPSC	15_Quies	Quiescent	-0.68647	0.20842	0.000988838
E019	iPS-18 Cells	iPSC	2_TssAFlnk	Flank active TSS	-11.1229	275.195	0.96776
E019	iPS-18 Cells	iPSC	3_TxFlnk	Transcription at gene 5' and 3'	-9.11592	291.673	0.975067
E019	iPS-18 Cells	iPSC	4_Tx	Strong transcription	0.250825	0.51117	0.623647
E019	iPS-18 Cells	iPSC	5_TxWk	Weak transcription	0.889535	0.24804	0.000335451
E019	iPS-18 Cells	iPSC	6_EnhG	Genic enhancers	-10.1207	304.757	0.973508
E019	iPS-18 Cells	iPSC	7_Enh	Enhancers	-0.500442	0.714772	0.483838
E019	iPS-18 Cells	iPSC	8_ZNF/Rpts	ZHF genes + repeats	-12.1081	340.802	0.971659
E019	iPS-18 Cells	iPSC	9_Het	Heterochromatin	1.4389	0.282166	3.4056e-07
E018	iPS-15b Cells	iPSC	1_TssA	Actvie TSS	-12.1232	274.736	0.964803
E018	iPS-15b Cells	iPSC	10_TssBiv	Bivalent/poised TSS	-12.1246	405.264	0.976133
E018	iPS-15b Cells	iPSC	11_BivFlnk	Flank bivalent TSS/Enh	-10.118	281.259	0.971303
E018	iPS-15b Cells	iPSC	12_EnhBiv	Bivalent enhancer	-11.1243	322.439	0.972478
E018	iPS-15b Cells	iPSC	13_ReprPC	Repressed Polycomb	0.349059	0.714874	0.625352
E018	iPS-15b Cells	iPSC	14_ReprPCWk	Weak repressed Polycomb	-14.1754	319	0.964556
E018	iPS-15b Cells	iPSC	15_Quies	Quiescent	0.465905	0.25719	0.0700603
E018	iPS-15b Cells	iPSC	2_TssAFlnk	Flank active TSS	-11.1227	318.334	0.972127
E018	iPS-15b Cells	iPSC	3_TxFlnk	Transcription at gene 5' and 3'	-9.12628	335.262	0.978283
E018	iPS-15b Cells	iPSC	4_Tx	Strong transcription	-13.1276	354.526	0.970462
E018	iPS-15b Cells	iPSC	5_TxWk	Weak transcription	-2.47353	1.00538	0.0138823
E018	iPS-15b Cells	iPSC	6_EnhG	Genic enhancers	-10.1231	399.331	0.979776
E018	iPS-15b Cells	iPSC	7_Enh	Enhancers	-1.16778	1.00543	0.245446
E018	iPS-15b Cells	iPSC	8_ZNF/Rpts	ZHF genes + repeats	-11.0923	273.591	0.96766
E018	iPS-15b Cells	iPSC	9_Het	Heterochromatin	1.70099	0.282062	1.63383e-09
E021	iPS DF 6.9 Cells	iPSC	1_TssA	Actvie TSS	-12.1214	295.457	0.967275
E021	iPS DF 6.9 Cells	iPSC	10_TssBiv	Bivalent/poised TSS	-10.1183	276.742	0.970834
E021	iPS DF 6.9 Cells	iPSC	11_BivFlnk	Flank bivalent TSS/Enh	-9.12288	297.212	0.975513
E021	iPS DF 6.9 Cells	iPSC	12_EnhBiv	Bivalent enhancer	-10.1207	326.906	0.975302
E021	iPS DF 6.9 Cells	iPSC	13_ReprPC	Repressed Polycomb	-12.1251	398.134	0.975704
E021	iPS DF 6.9 Cells	iPSC	14_ReprPCWk	Weak repressed Polycomb	-13.1418	312.611	0.966468
E021	iPS DF 6.9 Cells	iPSC	15_Quies	Quiescent	-0.677474	0.214066	0.00155198
E021	iPS DF 6.9 Cells	iPSC	2_TssAFlnk	Flank active TSS	-9.11578	264.53	0.97251
E021	iPS DF 6.9 Cells	iPSC	3_TxFlnk	Transcription at gene 5' and 3'	-8.11874	337.71	0.98082
E021	iPS DF 6.9 Cells	iPSC	4_Tx	Strong transcription	-13.1247	410.384	0.974487
E021	iPS DF 6.9 Cells	iPSC	5_TxWk	Weak transcription	0.674093	0.240371	0.00504133
E021	iPS DF 6.9 Cells	iPSC	6_EnhG	Genic enhancers	-9.11051	269.309	0.973013
E021	iPS DF 6.9 Cells	iPSC	7_Enh	Enhancers	-13.1374	352.97	0.97031
E021	iPS DF 6.9 Cells	iPSC	8_ZNF/Rpts	ZHF genes + repeats	-11.0945	385.533	0.977042
E021	iPS DF 6.9 Cells	iPSC	9_Het	Heterochromatin	1.74879	0.309448	1.59215e-08
E022	iPS DF 19.11 Cells	iPSC	1_TssA	Actvie TSS	-12.1209	328.107	0.970531
E022	iPS DF 19.11 Cells	iPSC	10_TssBiv	Bivalent/poised TSS	-9.10608	289.919	0.974943
E022	iPS DF 19.11 Cells	iPSC	11_BivFlnk	Flank bivalent TSS/Enh	-11.1212	416.769	0.978712
E022	iPS DF 19.11 Cells	iPSC	12_EnhBiv	Bivalent enhancer	-11.1189	387.653	0.977118
E022	iPS DF 19.11 Cells	iPSC	13_ReprPC	Repressed Polycomb	-11.1229	308.276	0.971218
E022	iPS DF 19.11 Cells	iPSC	14_ReprPCWk	Weak repressed Polycomb	0.195035	0.71487	0.784987
E022	iPS DF 19.11 Cells	iPSC	15_Quies	Quiescent	0.156294	0.233904	0.504008
E022	iPS DF 19.11 Cells	iPSC	2_TssAFlnk	Flank active TSS	-11.1167	338.214	0.973779
E022	iPS DF 19.11 Cells	iPSC	3_TxFlnk	Transcription at gene 5' and 3'	-10.1111	266.983	0.96979
E022	iPS DF 19.11 Cells	iPSC	4_Tx	Strong transcription	-12.1174	363.545	0.97341
E022	iPS DF 19.11 Cells	iPSC	5_TxWk	Weak transcription	-0.842325	0.36966	0.0226879
E022	iPS DF 19.11 Cells	iPSC	6_EnhG	Genic enhancers	-12.1242	296.653	0.9674
E022	iPS DF 19.11 Cells	iPSC	7_Enh	Enhancers	-13.1485	261.243	0.959859
E022	iPS DF 19.11 Cells	iPSC	8_ZNF/Rpts	ZHF genes + repeats	-12.1236	275.09	0.964847
E022	iPS DF 19.11 Cells	iPSC	9_Het	Heterochromatin	1.68314	0.282043	2.40653e-09
E007	H1 Derived Neuronal Progenitor Cultured Cells	ES-deriv	1_TssA	Actvie TSS	-12.1181	322.155	0.969994
E007	H1 Derived Neuronal Progenitor Cultured Cells	ES-deriv	10_TssBiv	Bivalent/poised TSS	-9.12299	263.651	0.972397
E007	H1 Derived Neuronal Progenitor Cultured Cells	ES-deriv	11_BivFlnk	Flank bivalent TSS/Enh	-8.11677	290.641	0.97772
E007	H1 Derived Neuronal Progenitor Cultured Cells	ES-deriv	12_EnhBiv	Bivalent enhancer	-9.11225	296.158	0.975454
E007	H1 Derived Neuronal Progenitor Cultured Cells	ES-deriv	13_ReprPC	Repressed Polycomb	-11.1243	405.127	0.978094
E007	H1 Derived Neuronal Progenitor Cultured Cells	ES-deriv	14_ReprPCWk	Weak repressed Polycomb	-13.1297	408.919	0.974386
E007	H1 Derived Neuronal Progenitor Cultured Cells	ES-deriv	15_Quies	Quiescent	0.52837	0.289979	0.0684402
E007	H1 Derived Neuronal Progenitor Cultured Cells	ES-deriv	2_TssAFlnk	Flank active TSS	-10.1162	358.406	0.977482
E007	H1 Derived Neuronal Progenitor Cultured Cells	ES-deriv	3_TxFlnk	Transcription at gene 5' and 3'	-7.11325	276.856	0.979502
E007	H1 Derived Neuronal Progenitor Cultured Cells	ES-deriv	4_Tx	Strong transcription	-12.1241	265.393	0.963562
E007	H1 Derived Neuronal Progenitor Cultured Cells	ES-deriv	5_TxWk	Weak transcription	-1.12446	0.459757	0.0144543
E007	H1 Derived Neuronal Progenitor Cultured Cells	ES-deriv	6_EnhG	Genic enhancers	-9.12094	292.628	0.975135
E007	H1 Derived Neuronal Progenitor Cultured Cells	ES-deriv	7_Enh	Enhancers	-0.626179	1.0052	0.533325
E007	H1 Derived Neuronal Progenitor Cultured Cells	ES-deriv	8_ZNF/Rpts	ZHF genes + repeats	-12.1045	366.843	0.973678
E007	H1 Derived Neuronal Progenitor Cultured Cells	ES-deriv	9_Het	Heterochromatin	1.33756	0.369899	0.000299172
E009	H9 Derived Neuronal Progenitor Cultured Cells	ES-deriv	1_TssA	Actvie TSS	-12.1171	319.014	0.969701
E009	H9 Derived Neuronal Progenitor Cultured Cells	ES-deriv	10_TssBiv	Bivalent/poised TSS	-10.1281	339.283	0.976185
E009	H9 Derived Neuronal Progenitor Cultured Cells	ES-deriv	11_BivFlnk	Flank bivalent TSS/Enh	-10.1108	393.893	0.979521
E009	H9 Derived Neuronal Progenitor Cultured Cells	ES-deriv	12_EnhBiv	Bivalent enhancer	-11.1221	378.805	0.976577
E009	H9 Derived Neuronal Progenitor Cultured Cells	ES-deriv	13_ReprPC	Repressed Polycomb	0.119229	0.714886	0.867542
E009	H9 Derived Neuronal Progenitor Cultured Cells	ES-deriv	14_ReprPCWk	Weak repressed Polycomb	-1.11832	0.511142	0.028678
E009	H9 Derived Neuronal Progenitor Cultured Cells	ES-deriv	15_Quies	Quiescent	-0.503992	0.207504	0.0151477
E009	H9 Derived Neuronal Progenitor Cultured Cells	ES-deriv	2_TssAFlnk	Flank active TSS	-11.1186	294.622	0.969896
E009	H9 Derived Neuronal Progenitor Cultured Cells	ES-deriv	3_TxFlnk	Transcription at gene 5' and 3'	-10.1162	371.415	0.978271
E009	H9 Derived Neuronal Progenitor Cultured Cells	ES-deriv	4_Tx	Strong transcription	1.61606	0.237104	9.37249e-12
E009	H9 Derived Neuronal Progenitor Cultured Cells	ES-deriv	5_TxWk	Weak transcription	-0.457644	0.459726	0.319507
E009	H9 Derived Neuronal Progenitor Cultured Cells	ES-deriv	6_EnhG	Genic enhancers	-11.1273	358.938	0.975269
E009	H9 Derived Neuronal Progenitor Cultured Cells	ES-deriv	7_Enh	Enhancers	-0.891194	1.00446	0.374953
E009	H9 Derived Neuronal Progenitor Cultured Cells	ES-deriv	8_ZNF/Rpts	ZHF genes + repeats	-12.1223	297.414	0.967488
E009	H9 Derived Neuronal Progenitor Cultured Cells	ES-deriv	9_Het	Heterochromatin	1.46126	0.350792	3.10511e-05
E010	H9 Derived Neuron Cultured Cells	ES-deriv	1_TssA	Actvie TSS	-12.1155	353.141	0.972632
E010	H9 Derived Neuron Cultured Cells	ES-deriv	10_TssBiv	Bivalent/poised TSS	-9.12351	257.418	0.971727
E010	H9 Derived Neuron Cultured Cells	ES-deriv	11_BivFlnk	Flank bivalent TSS/Enh	-10.1181	345.875	0.976662
E010	H9 Derived Neuron Cultured Cells	ES-deriv	12_EnhBiv	Bivalent enhancer	-11.1274	363.403	0.975573
E010	H9 Derived Neuron Cultured Cells	ES-deriv	13_ReprPC	Repressed Polycomb	-13.1471	312.33	0.966424
E010	H9 Derived Neuron Cultured Cells	ES-deriv	14_ReprPCWk	Weak repressed Polycomb	-0.253116	0.321127	0.430573
E010	H9 Derived Neuron Cultured Cells	ES-deriv	15_Quies	Quiescent	-0.706916	0.209449	0.000737837
E010	H9 Derived Neuron Cultured Cells	ES-deriv	2_TssAFlnk	Flank active TSS	-12.1212	358.502	0.973028
E010	H9 Derived Neuron Cultured Cells	ES-deriv	3_TxFlnk	Transcription at gene 5' and 3'	-9.11799	270.404	0.973101
E010	H9 Derived Neuron Cultured Cells	ES-deriv	4_Tx	Strong transcription	0.398058	0.369896	0.281866
E010	H9 Derived Neuron Cultured Cells	ES-deriv	5_TxWk	Weak transcription	1.1729	0.237037	7.4914e-07
E010	H9 Derived Neuron Cultured Cells	ES-deriv	6_EnhG	Genic enhancers	-11.1249	335.529	0.97355
E010	H9 Derived Neuron Cultured Cells	ES-deriv	7_Enh	Enhancers	-0.438023	0.714793	0.540011
E010	H9 Derived Neuron Cultured Cells	ES-deriv	8_ZNF/Rpts	ZHF genes + repeats	-12.1221	359.433	0.973096
E010	H9 Derived Neuron Cultured Cells	ES-deriv	9_Het	Heterochromatin	1.84431	0.369924	6.17569e-07
E013	hESC Derived CD56+ Mesoderm Cultured Cells	ES-deriv	1_TssA	Actvie TSS	-12.1211	288.125	0.966444
E013	hESC Derived CD56+ Mesoderm Cultured Cells	ES-deriv	10_TssBiv	Bivalent/poised TSS	-10.1246	279.036	0.971056
E013	hESC Derived CD56+ Mesoderm Cultured Cells	ES-deriv	11_BivFlnk	Flank bivalent TSS/Enh	-8.12621	278.844	0.976751
E013	hESC Derived CD56+ Mesoderm Cultured Cells	ES-deriv	12_EnhBiv	Bivalent enhancer	-9.11854	292.357	0.975118
E013	hESC Derived CD56+ Mesoderm Cultured Cells	ES-deriv	13_ReprPC	Repressed Polycomb	-12.1246	390.609	0.975237
E013	hESC Derived CD56+ Mesoderm Cultured Cells	ES-deriv	14_ReprPCWk	Weak repressed Polycomb	-1.59449	1.00527	0.112707
E013	hESC Derived CD56+ Mesoderm Cultured Cells	ES-deriv	15_Quies	Quiescent	-0.656375	0.207464	0.0015572
E013	hESC Derived CD56+ Mesoderm Cultured Cells	ES-deriv	2_TssAFlnk	Flank active TSS	-10.121	310.183	0.97397
E013	hESC Derived CD56+ Mesoderm Cultured Cells	ES-deriv	3_TxFlnk	Transcription at gene 5' and 3'	-10.108	370.224	0.978218
E013	hESC Derived CD56+ Mesoderm Cultured Cells	ES-deriv	4_Tx	Strong transcription	1.20015	0.268406	7.771e-06
E013	hESC Derived CD56+ Mesoderm Cultured Cells	ES-deriv	5_TxWk	Weak transcription	-0.656509	0.459659	0.15322
E013	hESC Derived CD56+ Mesoderm Cultured Cells	ES-deriv	6_EnhG	Genic enhancers	1.99755	0.587053	0.000667293
E013	hESC Derived CD56+ Mesoderm Cultured Cells	ES-deriv	7_Enh	Enhancers	0.634471	0.459782	0.167606
E013	hESC Derived CD56+ Mesoderm Cultured Cells	ES-deriv	8_ZNF/Rpts	ZHF genes + repeats	-12.1148	370.976	0.973948
E013	hESC Derived CD56+ Mesoderm Cultured Cells	ES-deriv	9_Het	Heterochromatin	0.967537	0.282051	0.000602778
E012	hESC Derived CD56+ Ectoderm Cultured Cells	ES-deriv	1_TssA	Actvie TSS	-12.1158	328.397	0.97057
E012	hESC Derived CD56+ Ectoderm Cultured Cells	ES-deriv	10_TssBiv	Bivalent/poised TSS	-11.1224	316.487	0.971966
E012	hESC Derived CD56+ Ectoderm Cultured Cells	ES-deriv	11_BivFlnk	Flank bivalent TSS/Enh	-10.1158	324.396	0.975123
E012	hESC Derived CD56+ Ectoderm Cultured Cells	ES-deriv	12_EnhBiv	Bivalent enhancer	-11.1247	328.088	0.972951
E012	hESC Derived CD56+ Ectoderm Cultured Cells	ES-deriv	13_ReprPC	Repressed Polycomb	-13.133	396.155	0.973554
E012	hESC Derived CD56+ Ectoderm Cultured Cells	ES-deriv	14_ReprPCWk	Weak repressed Polycomb	-0.54564	0.714744	0.445221
E012	hESC Derived CD56+ Ectoderm Cultured Cells	ES-deriv	15_Quies	Quiescent	0.844848	0.309244	0.00629551
E012	hESC Derived CD56+ Ectoderm Cultured Cells	ES-deriv	2_TssAFlnk	Flank active TSS	-10.1252	276.262	0.970764
E012	hESC Derived CD56+ Ectoderm Cultured Cells	ES-deriv	3_TxFlnk	Transcription at gene 5' and 3'	-8.12408	357.928	0.981892
E012	hESC Derived CD56+ Ectoderm Cultured Cells	ES-deriv	4_Tx	Strong transcription	-13.1344	291.772	0.964095
E012	hESC Derived CD56+ Ectoderm Cultured Cells	ES-deriv	5_TxWk	Weak transcription	-0.330102	0.369837	0.372092
E012	hESC Derived CD56+ Ectoderm Cultured Cells	ES-deriv	6_EnhG	Genic enhancers	-9.12334	293.656	0.975215
E012	hESC Derived CD56+ Ectoderm Cultured Cells	ES-deriv	7_Enh	Enhancers	-0.990902	1.00395	0.323641
E012	hESC Derived CD56+ Ectoderm Cultured Cells	ES-deriv	8_ZNF/Rpts	ZHF genes + repeats	-11.0968	259.343	0.965871
E012	hESC Derived CD56+ Ectoderm Cultured Cells	ES-deriv	9_Het	Heterochromatin	-0.711724	1.00506	0.478859
E011	hESC Derived CD184+ Endoderm Cultured Cells	ES-deriv	1_TssA	Actvie TSS	-12.1224	266.571	0.963729
E011	hESC Derived CD184+ Endoderm Cultured Cells	ES-deriv	10_TssBiv	Bivalent/poised TSS	-11.1219	381.602	0.976749
E011	hESC Derived CD184+ Endoderm Cultured Cells	ES-deriv	11_BivFlnk	Flank bivalent TSS/Enh	-9.12576	303.883	0.976043
E011	hESC Derived CD184+ Endoderm Cultured Cells	ES-deriv	12_EnhBiv	Bivalent enhancer	-11.1245	410.646	0.978388
E011	hESC Derived CD184+ Endoderm Cultured Cells	ES-deriv	13_ReprPC	Repressed Polycomb	-13.1417	315.078	0.96673
E011	hESC Derived CD184+ Endoderm Cultured Cells	ES-deriv	14_ReprPCWk	Weak repressed Polycomb	-14.1923	280.113	0.959591
E011	hESC Derived CD184+ Endoderm Cultured Cells	ES-deriv	15_Quies	Quiescent	-0.13161	0.210168	0.531174
E011	hESC Derived CD184+ Endoderm Cultured Cells	ES-deriv	2_TssAFlnk	Flank active TSS	-11.1227	300.403	0.970464
E011	hESC Derived CD184+ Endoderm Cultured Cells	ES-deriv	3_TxFlnk	Transcription at gene 5' and 3'	-10.1139	297.442	0.972875
E011	hESC Derived CD184+ Endoderm Cultured Cells	ES-deriv	4_Tx	Strong transcription	-14.1596	331.544	0.965934
E011	hESC Derived CD184+ Endoderm Cultured Cells	ES-deriv	5_TxWk	Weak transcription	0.79354	0.248045	0.00137818
E011	hESC Derived CD184+ Endoderm Cultured Cells	ES-deriv	6_EnhG	Genic enhancers	-11.1259	325.008	0.972692
E011	hESC Derived CD184+ Endoderm Cultured Cells	ES-deriv	7_Enh	Enhancers	0.0708456	0.586925	0.903924
E011	hESC Derived CD184+ Endoderm Cultured Cells	ES-deriv	8_ZNF/Rpts	ZHF genes + repeats	-0.587702	1.00525	0.558795
E011	hESC Derived CD184+ Endoderm Cultured Cells	ES-deriv	9_Het	Heterochromatin	0.941883	0.290038	0.00116446
E004	H1 BMP4 Derived Mesendoderm Cultured Cells	ES-deriv	1_TssA	Actvie TSS	-12.1185	319.294	0.969724
E004	H1 BMP4 Derived Mesendoderm Cultured Cells	ES-deriv	10_TssBiv	Bivalent/poised TSS	-10.1239	282.167	0.971379
E004	H1 BMP4 Derived Mesendoderm Cultured Cells	ES-deriv	11_BivFlnk	Flank bivalent TSS/Enh	-7.11593	268.073	0.978823
E004	H1 BMP4 Derived Mesendoderm Cultured Cells	ES-deriv	12_EnhBiv	Bivalent enhancer	-9.1231	292.962	0.975157
E004	H1 BMP4 Derived Mesendoderm Cultured Cells	ES-deriv	13_ReprPC	Repressed Polycomb	-12.1254	321.765	0.96994
E004	H1 BMP4 Derived Mesendoderm Cultured Cells	ES-deriv	14_ReprPCWk	Weak repressed Polycomb	-0.356937	0.71482	0.617541
E004	H1 BMP4 Derived Mesendoderm Cultured Cells	ES-deriv	15_Quies	Quiescent	-0.455748	0.231077	0.0485782
E004	H1 BMP4 Derived Mesendoderm Cultured Cells	ES-deriv	2_TssAFlnk	Flank active TSS	-9.11864	294.387	0.975289
E004	H1 BMP4 Derived Mesendoderm Cultured Cells	ES-deriv	3_TxFlnk	Transcription at gene 5' and 3'	-5.15971	312.039	0.986807
E004	H1 BMP4 Derived Mesendoderm Cultured Cells	ES-deriv	4_Tx	Strong transcription	-8.10851	302.312	0.978602
E004	H1 BMP4 Derived Mesendoderm Cultured Cells	ES-deriv	5_TxWk	Weak transcription	0.394007	0.299057	0.187672
E004	H1 BMP4 Derived Mesendoderm Cultured Cells	ES-deriv	6_EnhG	Genic enhancers	-6.13671	274.899	0.98219
E004	H1 BMP4 Derived Mesendoderm Cultured Cells	ES-deriv	7_Enh	Enhancers	0.142788	0.714871	0.841684
E004	H1 BMP4 Derived Mesendoderm Cultured Cells	ES-deriv	8_ZNF/Rpts	ZHF genes + repeats	-11.1025	332.303	0.973347
E004	H1 BMP4 Derived Mesendoderm Cultured Cells	ES-deriv	9_Het	Heterochromatin	1.21599	0.350886	0.000529252
E005	H1 BMP4 Derived Trophoblast Cultured Cells	ES-deriv	1_TssA	Actvie TSS	-12.1165	372.953	0.974083
E005	H1 BMP4 Derived Trophoblast Cultured Cells	ES-deriv	10_TssBiv	Bivalent/poised TSS	-9.12862	301.562	0.975851
E005	H1 BMP4 Derived Trophoblast Cultured Cells	ES-deriv	11_BivFlnk	Flank bivalent TSS/Enh	-10.123	327.248	0.975322
E005	H1 BMP4 Derived Trophoblast Cultured Cells	ES-deriv	12_EnhBiv	Bivalent enhancer	-10.122	298.251	0.972927
E005	H1 BMP4 Derived Trophoblast Cultured Cells	ES-deriv	13_ReprPC	Repressed Polycomb	-11.1179	259.023	0.965763
E005	H1 BMP4 Derived Trophoblast Cultured Cells	ES-deriv	14_ReprPCWk	Weak repressed Polycomb	-13.15	262.691	0.960076
E005	H1 BMP4 Derived Trophoblast Cultured Cells	ES-deriv	15_Quies	Quiescent	0.764222	0.268271	0.00438995
E005	H1 BMP4 Derived Trophoblast Cultured Cells	ES-deriv	2_TssAFlnk	Flank active TSS	-11.1162	393.447	0.97746
E005	H1 BMP4 Derived Trophoblast Cultured Cells	ES-deriv	3_TxFlnk	Transcription at gene 5' and 3'	-9.1147	359.142	0.979753
E005	H1 BMP4 Derived Trophoblast Cultured Cells	ES-deriv	4_Tx	Strong transcription	-14.1433	417.095	0.97295
E005	H1 BMP4 Derived Trophoblast Cultured Cells	ES-deriv	5_TxWk	Weak transcription	-2.87379	1.00502	0.0042438
E005	H1 BMP4 Derived Trophoblast Cultured Cells	ES-deriv	6_EnhG	Genic enhancers	-12.1259	365.133	0.973508
E005	H1 BMP4 Derived Trophoblast Cultured Cells	ES-deriv	7_Enh	Enhancers	-1.07625	1.0033	0.283397
E005	H1 BMP4 Derived Trophoblast Cultured Cells	ES-deriv	8_ZNF/Rpts	ZHF genes + repeats	-12.1172	295.605	0.967303
E005	H1 BMP4 Derived Trophoblast Cultured Cells	ES-deriv	9_Het	Heterochromatin	1.38914	0.282007	8.39669e-07
E006	H1 Derived Mesenchymal Stem Cells	ES-deriv	1_TssA	Actvie TSS	-12.117	365.709	0.973568
E006	H1 Derived Mesenchymal Stem Cells	ES-deriv	10_TssBiv	Bivalent/poised TSS	-9.1221	419.003	0.982631
E006	H1 Derived Mesenchymal Stem Cells	ES-deriv	11_BivFlnk	Flank bivalent TSS/Enh	-10.1202	407.855	0.980204
E006	H1 Derived Mesenchymal Stem Cells	ES-deriv	12_EnhBiv	Bivalent enhancer	-11.1197	341.611	0.974033
E006	H1 Derived Mesenchymal Stem Cells	ES-deriv	13_ReprPC	Repressed Polycomb	-13.1359	396.959	0.973602
E006	H1 Derived Mesenchymal Stem Cells	ES-deriv	14_ReprPCWk	Weak repressed Polycomb	-1.41215	0.58691	0.0161251
E006	H1 Derived Mesenchymal Stem Cells	ES-deriv	15_Quies	Quiescent	-0.444402	0.208866	0.0333631
E006	H1 Derived Mesenchymal Stem Cells	ES-deriv	2_TssAFlnk	Flank active TSS	-11.1162	336.885	0.973677
E006	H1 Derived Mesenchymal Stem Cells	ES-deriv	3_TxFlnk	Transcription at gene 5' and 3'	-9.11344	272.197	0.973291
E006	H1 Derived Mesenchymal Stem Cells	ES-deriv	4_Tx	Strong transcription	0.400259	0.511169	0.433611
E006	H1 Derived Mesenchymal Stem Cells	ES-deriv	5_TxWk	Weak transcription	0.670317	0.228492	0.00334999
E006	H1 Derived Mesenchymal Stem Cells	ES-deriv	6_EnhG	Genic enhancers	-12.1279	263.329	0.963265
E006	H1 Derived Mesenchymal Stem Cells	ES-deriv	7_Enh	Enhancers	0.451536	0.511141	0.377026
E006	H1 Derived Mesenchymal Stem Cells	ES-deriv	8_ZNF/Rpts	ZHF genes + repeats	-12.1234	410.219	0.976423
E006	H1 Derived Mesenchymal Stem Cells	ES-deriv	9_Het	Heterochromatin	1.03134	0.290066	0.000377226
E062	Primary mononuclear cells from peripheral blood	Blood & T-cell	1_TssA	Actvie TSS	-11.118	317.854	0.972097
E062	Primary mononuclear cells from peripheral blood	Blood & T-cell	10_TssBiv	Bivalent/poised TSS	-10.1164	362.154	0.977715
E062	Primary mononuclear cells from peripheral blood	Blood & T-cell	11_BivFlnk	Flank bivalent TSS/Enh	-10.1201	355.382	0.977282
E062	Primary mononuclear cells from peripheral blood	Blood & T-cell	12_EnhBiv	Bivalent enhancer	-10.1219	380.186	0.97876
E062	Primary mononuclear cells from peripheral blood	Blood & T-cell	13_ReprPC	Repressed Polycomb	0.94438	0.714901	0.186503
E062	Primary mononuclear cells from peripheral blood	Blood & T-cell	14_ReprPCWk	Weak repressed Polycomb	0.831596	0.244022	0.000654717
E062	Primary mononuclear cells from peripheral blood	Blood & T-cell	15_Quies	Quiescent	-1.58371	0.226084	2.47083e-12
E062	Primary mononuclear cells from peripheral blood	Blood & T-cell	2_TssAFlnk	Flank active TSS	-12.1194	361.124	0.973228
E062	Primary mononuclear cells from peripheral blood	Blood & T-cell	3_TxFlnk	Transcription at gene 5' and 3'	-9.1342	324.615	0.977552
E062	Primary mononuclear cells from peripheral blood	Blood & T-cell	4_Tx	Strong transcription	1.30418	0.282013	3.75433e-06
E062	Primary mononuclear cells from peripheral blood	Blood & T-cell	5_TxWk	Weak transcription	0.226906	0.321144	0.479842
E062	Primary mononuclear cells from peripheral blood	Blood & T-cell	6_EnhG	Genic enhancers	-11.1266	305.794	0.970975
E062	Primary mononuclear cells from peripheral blood	Blood & T-cell	7_Enh	Enhancers	-12.1293	282.619	0.965767
E062	Primary mononuclear cells from peripheral blood	Blood & T-cell	8_ZNF/Rpts	ZHF genes + repeats	-11.1146	365.689	0.975753
E062	Primary mononuclear cells from peripheral blood	Blood & T-cell	9_Het	Heterochromatin	2.03389	0.282077	5.57789e-13
E034	Primary T cells from peripheral blood	Blood & T-cell	1_TssA	Actvie TSS	-11.1171	256.851	0.965476
E034	Primary T cells from peripheral blood	Blood & T-cell	10_TssBiv	Bivalent/poised TSS	-9.1052	370.976	0.980419
E034	Primary T cells from peripheral blood	Blood & T-cell	11_BivFlnk	Flank bivalent TSS/Enh	-11.119	416.308	0.978692
E034	Primary T cells from peripheral blood	Blood & T-cell	12_EnhBiv	Bivalent enhancer	-12.1231	365.965	0.973574
E034	Primary T cells from peripheral blood	Blood & T-cell	13_ReprPC	Repressed Polycomb	-14.1544	379.789	0.97027
E034	Primary T cells from peripheral blood	Blood & T-cell	14_ReprPCWk	Weak repressed Polycomb	0.0315756	0.23107	0.891308
E034	Primary T cells from peripheral blood	Blood & T-cell	15_Quies	Quiescent	-0.484848	0.214051	0.023506
E034	Primary T cells from peripheral blood	Blood & T-cell	2_TssAFlnk	Flank active TSS	-12.1236	368.478	0.973753
E034	Primary T cells from peripheral blood	Blood & T-cell	3_TxFlnk	Transcription at gene 5' and 3'	-10.125	411.928	0.98039
E034	Primary T cells from peripheral blood	Blood & T-cell	4_Tx	Strong transcription	2.07472	0.2312	2.86767e-19
E034	Primary T cells from peripheral blood	Blood & T-cell	5_TxWk	Weak transcription	-14.1888	266.776	0.957583
E034	Primary T cells from peripheral blood	Blood & T-cell	6_EnhG	Genic enhancers	-12.1277	309.909	0.968784
E034	Primary T cells from peripheral blood	Blood & T-cell	7_Enh	Enhancers	-13.1434	285.165	0.963238
E034	Primary T cells from peripheral blood	Blood & T-cell	8_ZNF/Rpts	ZHF genes + repeats	-11.1085	328.362	0.973013
E034	Primary T cells from peripheral blood	Blood & T-cell	9_Het	Heterochromatin	1.11264	0.422187	0.00840354
E045	Primary T cells effector/memory enriched from peripheral blood	Blood & T-cell	1_TssA	Actvie TSS	-12.1188	330.624	0.970761
E045	Primary T cells effector/memory enriched from peripheral blood	Blood & T-cell	10_TssBiv	Bivalent/poised TSS	-9.12364	341.197	0.978667
E045	Primary T cells effector/memory enriched from peripheral blood	Blood & T-cell	11_BivFlnk	Flank bivalent TSS/Enh	-10.1154	411.111	0.98037
E045	Primary T cells effector/memory enriched from peripheral blood	Blood & T-cell	12_EnhBiv	Bivalent enhancer	-10.1181	366.551	0.977978
E045	Primary T cells effector/memory enriched from peripheral blood	Blood & T-cell	13_ReprPC	Repressed Polycomb	-11.1187	331.695	0.973259
E045	Primary T cells effector/memory enriched from peripheral blood	Blood & T-cell	14_ReprPCWk	Weak repressed Polycomb	-1.0241	0.714846	0.151968
E045	Primary T cells effector/memory enriched from peripheral blood	Blood & T-cell	15_Quies	Quiescent	-0.617737	0.218315	0.00466106
E045	Primary T cells effector/memory enriched from peripheral blood	Blood & T-cell	2_TssAFlnk	Flank active TSS	-12.1215	417.013	0.976811
E045	Primary T cells effector/memory enriched from peripheral blood	Blood & T-cell	3_TxFlnk	Transcription at gene 5' and 3'	-9.13748	338.883	0.978489
E045	Primary T cells effector/memory enriched from peripheral blood	Blood & T-cell	4_Tx	Strong transcription	2.08146	0.257305	5.99268e-16
E045	Primary T cells effector/memory enriched from peripheral blood	Blood & T-cell	5_TxWk	Weak transcription	-0.1902	0.39309	0.628486
E045	Primary T cells effector/memory enriched from peripheral blood	Blood & T-cell	6_EnhG	Genic enhancers	-10.1263	259.195	0.968836
E045	Primary T cells effector/memory enriched from peripheral blood	Blood & T-cell	7_Enh	Enhancers	-13.1339	377.517	0.972247
E045	Primary T cells effector/memory enriched from peripheral blood	Blood & T-cell	8_ZNF/Rpts	ZHF genes + repeats	-11.0998	306.09	0.971073
E045	Primary T cells effector/memory enriched from peripheral blood	Blood & T-cell	9_Het	Heterochromatin	1.60415	0.511232	0.00170216
E033	Primary T cells from cord blood	Blood & T-cell	1_TssA	Actvie TSS	-12.1192	353.886	0.972681
E033	Primary T cells from cord blood	Blood & T-cell	10_TssBiv	Bivalent/poised TSS	-10.113	300.982	0.973196
E033	Primary T cells from cord blood	Blood & T-cell	11_BivFlnk	Flank bivalent TSS/Enh	-10.1209	398.196	0.979722
E033	Primary T cells from cord blood	Blood & T-cell	12_EnhBiv	Bivalent enhancer	-10.1169	417.996	0.98069
E033	Primary T cells from cord blood	Blood & T-cell	13_ReprPC	Repressed Polycomb	-0.526099	1.00529	0.600745
E033	Primary T cells from cord blood	Blood & T-cell	14_ReprPCWk	Weak repressed Polycomb	-0.326073	0.350742	0.352543
E033	Primary T cells from cord blood	Blood & T-cell	15_Quies	Quiescent	-0.0537702	0.212918	0.800624
E033	Primary T cells from cord blood	Blood & T-cell	2_TssAFlnk	Flank active TSS	-12.1231	316.358	0.969432
E033	Primary T cells from cord blood	Blood & T-cell	3_TxFlnk	Transcription at gene 5' and 3'	-10.1328	403.059	0.979943
E033	Primary T cells from cord blood	Blood & T-cell	4_Tx	Strong transcription	1.86785	0.234014	1.44249e-15
E033	Primary T cells from cord blood	Blood & T-cell	5_TxWk	Weak transcription	-2.33836	1.00542	0.0200314
E033	Primary T cells from cord blood	Blood & T-cell	6_EnhG	Genic enhancers	-12.1295	416.7	0.976778
E033	Primary T cells from cord blood	Blood & T-cell	7_Enh	Enhancers	-13.1394	301.355	0.965222
E033	Primary T cells from cord blood	Blood & T-cell	8_ZNF/Rpts	ZHF genes + repeats	-12.1072	354.59	0.972762
E033	Primary T cells from cord blood	Blood & T-cell	9_Het	Heterochromatin	-13.1386	281.692	0.962799
E044	Primary T regulatory cells from peripheral blood	Blood & T-cell	1_TssA	Actvie TSS	-12.1206	408.942	0.976355
E044	Primary T regulatory cells from peripheral blood	Blood & T-cell	10_TssBiv	Bivalent/poised TSS	-9.11542	278.538	0.973893
E044	Primary T regulatory cells from peripheral blood	Blood & T-cell	11_BivFlnk	Flank bivalent TSS/Enh	-10.1194	280.705	0.971243
E044	Primary T regulatory cells from peripheral blood	Blood & T-cell	12_EnhBiv	Bivalent enhancer	-10.1183	311.444	0.974083
E044	Primary T regulatory cells from peripheral blood	Blood & T-cell	13_ReprPC	Repressed Polycomb	-12.1292	266.76	0.963734
E044	Primary T regulatory cells from peripheral blood	Blood & T-cell	14_ReprPCWk	Weak repressed Polycomb	0.425003	0.274768	0.121918
E044	Primary T regulatory cells from peripheral blood	Blood & T-cell	15_Quies	Quiescent	-1.17286	0.211872	3.10011e-08
E044	Primary T regulatory cells from peripheral blood	Blood & T-cell	2_TssAFlnk	Flank active TSS	-12.1203	321.462	0.969924
E044	Primary T regulatory cells from peripheral blood	Blood & T-cell	3_TxFlnk	Transcription at gene 5' and 3'	-10.1227	280.318	0.971194
E044	Primary T regulatory cells from peripheral blood	Blood & T-cell	4_Tx	Strong transcription	2.00535	0.237113	2.73565e-17
E044	Primary T regulatory cells from peripheral blood	Blood & T-cell	5_TxWk	Weak transcription	-1.30002	0.714853	0.0689745
E044	Primary T regulatory cells from peripheral blood	Blood & T-cell	6_EnhG	Genic enhancers	-12.1257	415.684	0.976729
E044	Primary T regulatory cells from peripheral blood	Blood & T-cell	7_Enh	Enhancers	-13.1348	353.358	0.970348
E044	Primary T regulatory cells from peripheral blood	Blood & T-cell	8_ZNF/Rpts	ZHF genes + repeats	-11.1163	278.942	0.968212
E044	Primary T regulatory cells from peripheral blood	Blood & T-cell	9_Het	Heterochromatin	1.70556	0.290111	4.1275e-09
E043	Primary T helper cells from peripheral blood	Blood & T-cell	1_TssA	Actvie TSS	-11.1146	269.09	0.967053
E043	Primary T helper cells from peripheral blood	Blood & T-cell	10_TssBiv	Bivalent/poised TSS	-8.11864	286.08	0.97736
E043	Primary T helper cells from peripheral blood	Blood & T-cell	11_BivFlnk	Flank bivalent TSS/Enh	-10.121	345.369	0.976621
E043	Primary T helper cells from peripheral blood	Blood & T-cell	12_EnhBiv	Bivalent enhancer	-11.1215	411.266	0.978426
E043	Primary T helper cells from peripheral blood	Blood & T-cell	13_ReprPC	Repressed Polycomb	-12.1254	300.771	0.967842
E043	Primary T helper cells from peripheral blood	Blood & T-cell	14_ReprPCWk	Weak repressed Polycomb	0.91866	0.236999	0.000106092
E043	Primary T helper cells from peripheral blood	Blood & T-cell	15_Quies	Quiescent	-1.55692	0.226082	5.71643e-12
E043	Primary T helper cells from peripheral blood	Blood & T-cell	2_TssAFlnk	Flank active TSS	-12.1238	301.976	0.967975
E043	Primary T helper cells from peripheral blood	Blood & T-cell	3_TxFlnk	Transcription at gene 5' and 3'	-9.13561	305.891	0.976174
E043	Primary T helper cells from peripheral blood	Blood & T-cell	4_Tx	Strong transcription	2.04952	0.231206	7.6863e-19
E043	Primary T helper cells from peripheral blood	Blood & T-cell	5_TxWk	Weak transcription	-14.1892	266.473	0.957534
E043	Primary T helper cells from peripheral blood	Blood & T-cell	6_EnhG	Genic enhancers	-12.127	354.961	0.972746
E043	Primary T helper cells from peripheral blood	Blood & T-cell	7_Enh	Enhancers	-13.147	262.195	0.960009
E043	Primary T helper cells from peripheral blood	Blood & T-cell	8_ZNF/Rpts	ZHF genes + repeats	-11.1109	292.267	0.969675
E043	Primary T helper cells from peripheral blood	Blood & T-cell	9_Het	Heterochromatin	2.04946	0.282049	3.69404e-13
E039	Primary T helper naive cells from peripheral blood	Blood & T-cell	1_TssA	Actvie TSS	-12.1183	411.746	0.97652
E039	Primary T helper naive cells from peripheral blood	Blood & T-cell	10_TssBiv	Bivalent/poised TSS	-9.11699	390.92	0.981394
E039	Primary T helper naive cells from peripheral blood	Blood & T-cell	11_BivFlnk	Flank bivalent TSS/Enh	-10.1143	367.598	0.978049
E039	Primary T helper naive cells from peripheral blood	Blood & T-cell	12_EnhBiv	Bivalent enhancer	-10.1186	327.677	0.975365
E039	Primary T helper naive cells from peripheral blood	Blood & T-cell	13_ReprPC	Repressed Polycomb	-12.1198	419.291	0.97694
E039	Primary T helper naive cells from peripheral blood	Blood & T-cell	14_ReprPCWk	Weak repressed Polycomb	0.110088	0.393063	0.779419
E039	Primary T helper naive cells from peripheral blood	Blood & T-cell	15_Quies	Quiescent	-1.04569	0.207438	4.63155e-07
E039	Primary T helper naive cells from peripheral blood	Blood & T-cell	2_TssAFlnk	Flank active TSS	-12.1232	322.473	0.970011
E039	Primary T helper naive cells from peripheral blood	Blood & T-cell	3_TxFlnk	Transcription at gene 5' and 3'	-11.1151	375.347	0.976376
E039	Primary T helper naive cells from peripheral blood	Blood & T-cell	4_Tx	Strong transcription	2.03993	0.252533	6.58888e-16
E039	Primary T helper naive cells from peripheral blood	Blood & T-cell	5_TxWk	Weak transcription	-0.293319	0.422127	0.487144
E039	Primary T helper naive cells from peripheral blood	Blood & T-cell	6_EnhG	Genic enhancers	-11.1278	261.604	0.966071
E039	Primary T helper naive cells from peripheral blood	Blood & T-cell	7_Enh	Enhancers	-13.1451	267.394	0.960792
E039	Primary T helper naive cells from peripheral blood	Blood & T-cell	8_ZNF/Rpts	ZHF genes + repeats	-11.1012	268.109	0.966973
E039	Primary T helper naive cells from peripheral blood	Blood & T-cell	9_Het	Heterochromatin	2.37956	0.299159	1.80316e-15
E041	Primary T helper cells PMA-I stimulated	Blood & T-cell	1_TssA	Actvie TSS	-12.117	371.944	0.974012
E041	Primary T helper cells PMA-I stimulated	Blood & T-cell	10_TssBiv	Bivalent/poised TSS	-9.1203	407.991	0.982165
E041	Primary T helper cells PMA-I stimulated	Blood & T-cell	11_BivFlnk	Flank bivalent TSS/Enh	-10.1256	330.153	0.975533
E041	Primary T helper cells PMA-I stimulated	Blood & T-cell	12_EnhBiv	Bivalent enhancer	-11.1197	386.107	0.977025
E041	Primary T helper cells PMA-I stimulated	Blood & T-cell	13_ReprPC	Repressed Polycomb	-12.1239	270.316	0.964226
E041	Primary T helper cells PMA-I stimulated	Blood & T-cell	14_ReprPCWk	Weak repressed Polycomb	0.264283	0.27477	0.336133
E041	Primary T helper cells PMA-I stimulated	Blood & T-cell	15_Quies	Quiescent	-0.63878	0.207425	0.00207297
E041	Primary T helper cells PMA-I stimulated	Blood & T-cell	2_TssAFlnk	Flank active TSS	-12.1245	288.983	0.966534
E041	Primary T helper cells PMA-I stimulated	Blood & T-cell	3_TxFlnk	Transcription at gene 5' and 3'	-11.1223	414.742	0.978605
E041	Primary T helper cells PMA-I stimulated	Blood & T-cell	4_Tx	Strong transcription	2.25806	0.231206	1.56866e-22
E041	Primary T helper cells PMA-I stimulated	Blood & T-cell	5_TxWk	Weak transcription	-14.1926	259.665	0.956411
E041	Primary T helper cells PMA-I stimulated	Blood & T-cell	6_EnhG	Genic enhancers	-12.1274	338.806	0.971446
E041	Primary T helper cells PMA-I stimulated	Blood & T-cell	7_Enh	Enhancers	-13.1488	258.218	0.959388
E041	Primary T helper cells PMA-I stimulated	Blood & T-cell	8_ZNF/Rpts	ZHF genes + repeats	-12.1026	402.641	0.976021
E041	Primary T helper cells PMA-I stimulated	Blood & T-cell	9_Het	Heterochromatin	0.964911	0.511186	0.0590804
E042	Primary T helper 17 cells PMA-I stimulated	Blood & T-cell	1_TssA	Actvie TSS	-11.1146	291.969	0.969634
E042	Primary T helper 17 cells PMA-I stimulated	Blood & T-cell	10_TssBiv	Bivalent/poised TSS	-8.11623	295.446	0.978084
E042	Primary T helper 17 cells PMA-I stimulated	Blood & T-cell	11_BivFlnk	Flank bivalent TSS/Enh	-9.12854	285.808	0.97452
E042	Primary T helper 17 cells PMA-I stimulated	Blood & T-cell	12_EnhBiv	Bivalent enhancer	-10.1184	300.43	0.973133
E042	Primary T helper 17 cells PMA-I stimulated	Blood & T-cell	13_ReprPC	Repressed Polycomb	-12.1225	340.998	0.971641
E042	Primary T helper 17 cells PMA-I stimulated	Blood & T-cell	14_ReprPCWk	Weak repressed Polycomb	0.0334019	0.334747	0.920517
E042	Primary T helper 17 cells PMA-I stimulated	Blood & T-cell	15_Quies	Quiescent	-0.77521	0.20801	0.000193936
E042	Primary T helper 17 cells PMA-I stimulated	Blood & T-cell	2_TssAFlnk	Flank active TSS	-12.1204	344.709	0.971951
E042	Primary T helper 17 cells PMA-I stimulated	Blood & T-cell	3_TxFlnk	Transcription at gene 5' and 3'	-11.1182	277.137	0.967999
E042	Primary T helper 17 cells PMA-I stimulated	Blood & T-cell	4_Tx	Strong transcription	2.24885	0.244146	3.22733e-20
E042	Primary T helper 17 cells PMA-I stimulated	Blood & T-cell	5_TxWk	Weak transcription	-0.70395	0.510986	0.168318
E042	Primary T helper 17 cells PMA-I stimulated	Blood & T-cell	6_EnhG	Genic enhancers	-11.1264	272.852	0.967473
E042	Primary T helper 17 cells PMA-I stimulated	Blood & T-cell	7_Enh	Enhancers	-13.1441	289.449	0.96378
E042	Primary T helper 17 cells PMA-I stimulated	Blood & T-cell	8_ZNF/Rpts	ZHF genes + repeats	-11.1001	320.686	0.972388
E042	Primary T helper 17 cells PMA-I stimulated	Blood & T-cell	9_Het	Heterochromatin	1.73225	0.393148	1.05245e-05
E040	Primary T helper memory cells from peripheral blood 1	Blood & T-cell	1_TssA	Actvie TSS	-12.1172	408.356	0.976328
E040	Primary T helper memory cells from peripheral blood 1	Blood & T-cell	10_TssBiv	Bivalent/poised TSS	-7.11271	267.928	0.978821
E040	Primary T helper memory cells from peripheral blood 1	Blood & T-cell	11_BivFlnk	Flank bivalent TSS/Enh	-9.11527	373.039	0.980506
E040	Primary T helper memory cells from peripheral blood 1	Blood & T-cell	12_EnhBiv	Bivalent enhancer	-10.1212	259.5	0.968888
E040	Primary T helper memory cells from peripheral blood 1	Blood & T-cell	13_ReprPC	Repressed Polycomb	-12.1208	408.263	0.976315
E040	Primary T helper memory cells from peripheral blood 1	Blood & T-cell	14_ReprPCWk	Weak repressed Polycomb	-0.0894208	0.369828	0.808943
E040	Primary T helper memory cells from peripheral blood 1	Blood & T-cell	15_Quies	Quiescent	-0.538614	0.215346	0.0123788
E040	Primary T helper memory cells from peripheral blood 1	Blood & T-cell	2_TssAFlnk	Flank active TSS	-12.1204	381.812	0.974676
E040	Primary T helper memory cells from peripheral blood 1	Blood & T-cell	3_TxFlnk	Transcription at gene 5' and 3'	-9.15234	410.694	0.982221
E040	Primary T helper memory cells from peripheral blood 1	Blood & T-cell	4_Tx	Strong transcription	1.96115	0.393178	6.10244e-07
E040	Primary T helper memory cells from peripheral blood 1	Blood & T-cell	5_TxWk	Weak transcription	0.991922	0.257289	0.000115595
E040	Primary T helper memory cells from peripheral blood 1	Blood & T-cell	6_EnhG	Genic enhancers	-11.1229	365.465	0.97572
E040	Primary T helper memory cells from peripheral blood 1	Blood & T-cell	7_Enh	Enhancers	-13.1459	270.388	0.961223
E040	Primary T helper memory cells from peripheral blood 1	Blood & T-cell	8_ZNF/Rpts	ZHF genes + repeats	-11.0941	298.242	0.970327
E040	Primary T helper memory cells from peripheral blood 1	Blood & T-cell	9_Het	Heterochromatin	-13.1268	395.142	0.973499
E037	Primary T helper memory cells from peripheral blood 2	Blood & T-cell	1_TssA	Actvie TSS	-12.1175	368.964	0.973801
E037	Primary T helper memory cells from peripheral blood 2	Blood & T-cell	10_TssBiv	Bivalent/poised TSS	-7.12267	258.575	0.978024
E037	Primary T helper memory cells from peripheral blood 2	Blood & T-cell	11_BivFlnk	Flank bivalent TSS/Enh	-9.11058	386.749	0.981206
E037	Primary T helper memory cells from peripheral blood 2	Blood & T-cell	12_EnhBiv	Bivalent enhancer	-10.1254	376.827	0.978563
E037	Primary T helper memory cells from peripheral blood 2	Blood & T-cell	13_ReprPC	Repressed Polycomb	-11.1185	417.973	0.978778
E037	Primary T helper memory cells from peripheral blood 2	Blood & T-cell	14_ReprPCWk	Weak repressed Polycomb	1.10087	0.309349	0.000372731
E037	Primary T helper memory cells from peripheral blood 2	Blood & T-cell	15_Quies	Quiescent	-1.00842	0.210987	1.75684e-06
E037	Primary T helper memory cells from peripheral blood 2	Blood & T-cell	2_TssAFlnk	Flank active TSS	-12.1198	379.12	0.974497
E037	Primary T helper memory cells from peripheral blood 2	Blood & T-cell	3_TxFlnk	Transcription at gene 5' and 3'	-9.1443	408.975	0.982162
E037	Primary T helper memory cells from peripheral blood 2	Blood & T-cell	4_Tx	Strong transcription	2.39352	0.321268	9.31647e-14
E037	Primary T helper memory cells from peripheral blood 2	Blood & T-cell	5_TxWk	Weak transcription	0.753298	0.28202	0.00756082
E037	Primary T helper memory cells from peripheral blood 2	Blood & T-cell	6_EnhG	Genic enhancers	-11.1222	338.329	0.973775
E037	Primary T helper memory cells from peripheral blood 2	Blood & T-cell	7_Enh	Enhancers	-14.1509	413.158	0.972677
E037	Primary T helper memory cells from peripheral blood 2	Blood & T-cell	8_ZNF/Rpts	ZHF genes + repeats	-11.0928	307.963	0.971266
E037	Primary T helper memory cells from peripheral blood 2	Blood & T-cell	9_Het	Heterochromatin	-12.1243	272.568	0.96452
E048	Primary T CD8+ memory cells from peripheral blood	Blood & T-cell	1_TssA	Actvie TSS	-12.1189	356.786	0.972903
E048	Primary T CD8+ memory cells from peripheral blood	Blood & T-cell	10_TssBiv	Bivalent/poised TSS	-8.11735	313.415	0.979337
E048	Primary T CD8+ memory cells from peripheral blood	Blood & T-cell	11_BivFlnk	Flank bivalent TSS/Enh	-9.13072	368.455	0.98023
E048	Primary T CD8+ memory cells from peripheral blood	Blood & T-cell	12_EnhBiv	Bivalent enhancer	-10.13	382.102	0.978849
E048	Primary T CD8+ memory cells from peripheral blood	Blood & T-cell	13_ReprPC	Repressed Polycomb	-11.1157	354.746	0.975003
E048	Primary T CD8+ memory cells from peripheral blood	Blood & T-cell	14_ReprPCWk	Weak repressed Polycomb	-1.01926	0.714845	0.15391
E048	Primary T CD8+ memory cells from peripheral blood	Blood & T-cell	15_Quies	Quiescent	-0.494637	0.226088	0.0286838
E048	Primary T CD8+ memory cells from peripheral blood	Blood & T-cell	2_TssAFlnk	Flank active TSS	-12.1217	385.672	0.974927
E048	Primary T CD8+ memory cells from peripheral blood	Blood & T-cell	3_TxFlnk	Transcription at gene 5' and 3'	-9.12841	362.06	0.979886
E048	Primary T CD8+ memory cells from peripheral blood	Blood & T-cell	4_Tx	Strong transcription	1.73148	0.422186	4.1098e-05
E048	Primary T CD8+ memory cells from peripheral blood	Blood & T-cell	5_TxWk	Weak transcription	1.02877	0.252493	4.61192e-05
E048	Primary T CD8+ memory cells from peripheral blood	Blood & T-cell	6_EnhG	Genic enhancers	-11.1247	377.5	0.97649
E048	Primary T CD8+ memory cells from peripheral blood	Blood & T-cell	7_Enh	Enhancers	-13.1442	284.221	0.963114
E048	Primary T CD8+ memory cells from peripheral blood	Blood & T-cell	8_ZNF/Rpts	ZHF genes + repeats	-11.0946	315.3	0.97193
E048	Primary T CD8+ memory cells from peripheral blood	Blood & T-cell	9_Het	Heterochromatin	-12.1206	334.658	0.971109
E038	Primary T helper naive cells from peripheral blood	Blood & T-cell	1_TssA	Actvie TSS	-12.1169	353.132	0.972628
E038	Primary T helper naive cells from peripheral blood	Blood & T-cell	10_TssBiv	Bivalent/poised TSS	-8.11363	344.049	0.981185
E038	Primary T helper naive cells from peripheral blood	Blood & T-cell	11_BivFlnk	Flank bivalent TSS/Enh	-9.1298	353.541	0.979398
E038	Primary T helper naive cells from peripheral blood	Blood & T-cell	12_EnhBiv	Bivalent enhancer	-10.1322	375.404	0.978468
E038	Primary T helper naive cells from peripheral blood	Blood & T-cell	13_ReprPC	Repressed Polycomb	-11.123	405.465	0.978115
E038	Primary T helper naive cells from peripheral blood	Blood & T-cell	14_ReprPCWk	Weak repressed Polycomb	1.06816	0.334767	0.00141895
E038	Primary T helper naive cells from peripheral blood	Blood & T-cell	15_Quies	Quiescent	-1.03232	0.210983	9.93642e-07
E038	Primary T helper naive cells from peripheral blood	Blood & T-cell	2_TssAFlnk	Flank active TSS	-12.1228	357.769	0.972969
E038	Primary T helper naive cells from peripheral blood	Blood & T-cell	3_TxFlnk	Transcription at gene 5' and 3'	-9.13733	302.876	0.975933
E038	Primary T helper naive cells from peripheral blood	Blood & T-cell	4_Tx	Strong transcription	1.77345	0.350831	4.30424e-07
E038	Primary T helper naive cells from peripheral blood	Blood & T-cell	5_TxWk	Weak transcription	0.831739	0.268369	0.00194018
E038	Primary T helper naive cells from peripheral blood	Blood & T-cell	6_EnhG	Genic enhancers	-11.1233	327.658	0.972919
E038	Primary T helper naive cells from peripheral blood	Blood & T-cell	7_Enh	Enhancers	-13.1445	278.631	0.962374
E038	Primary T helper naive cells from peripheral blood	Blood & T-cell	8_ZNF/Rpts	ZHF genes + repeats	-11.0966	309.658	0.971414
E038	Primary T helper naive cells from peripheral blood	Blood & T-cell	9_Het	Heterochromatin	1.29037	0.714942	0.0710966
E047	Primary T CD8+ naive cells from peripheral blood	Blood & T-cell	1_TssA	Actvie TSS	-12.1174	373.625	0.974128
E047	Primary T CD8+ naive cells from peripheral blood	Blood & T-cell	10_TssBiv	Bivalent/poised TSS	-8.09601	281.419	0.977049
E047	Primary T CD8+ naive cells from peripheral blood	Blood & T-cell	11_BivFlnk	Flank bivalent TSS/Enh	-9.12864	366.143	0.980109
E047	Primary T CD8+ naive cells from peripheral blood	Blood & T-cell	12_EnhBiv	Bivalent enhancer	-10.1276	299.717	0.973044
E047	Primary T CD8+ naive cells from peripheral blood	Blood & T-cell	13_ReprPC	Repressed Polycomb	-12.1223	412.444	0.976552
E047	Primary T CD8+ naive cells from peripheral blood	Blood & T-cell	14_ReprPCWk	Weak repressed Polycomb	-0.235475	0.393049	0.549106
E047	Primary T CD8+ naive cells from peripheral blood	Blood & T-cell	15_Quies	Quiescent	-0.52671	0.215352	0.0144526
E047	Primary T CD8+ naive cells from peripheral blood	Blood & T-cell	2_TssAFlnk	Flank active TSS	-12.1218	404.225	0.976077
E047	Primary T CD8+ naive cells from peripheral blood	Blood & T-cell	3_TxFlnk	Transcription at gene 5' and 3'	-8.13345	268.362	0.975822
E047	Primary T CD8+ naive cells from peripheral blood	Blood & T-cell	4_Tx	Strong transcription	1.58875	0.422193	0.000167829
E047	Primary T CD8+ naive cells from peripheral blood	Blood & T-cell	5_TxWk	Weak transcription	1.00096	0.257292	0.000100087
E047	Primary T CD8+ naive cells from peripheral blood	Blood & T-cell	6_EnhG	Genic enhancers	-11.1264	371.524	0.976109
E047	Primary T CD8+ naive cells from peripheral blood	Blood & T-cell	7_Enh	Enhancers	-13.1484	259.932	0.959657
E047	Primary T CD8+ naive cells from peripheral blood	Blood & T-cell	8_ZNF/Rpts	ZHF genes + repeats	-11.1034	317.156	0.972072
E047	Primary T CD8+ naive cells from peripheral blood	Blood & T-cell	9_Het	Heterochromatin	0.672117	0.714911	0.347145
E029	Primary monocytes from peripheral blood	HSC & B-cell	1_TssA	Actvie TSS	-11.1166	268.727	0.967003
E029	Primary monocytes from peripheral blood	HSC & B-cell	10_TssBiv	Bivalent/poised TSS	-9.12484	413.02	0.982374
E029	Primary monocytes from peripheral blood	HSC & B-cell	11_BivFlnk	Flank bivalent TSS/Enh	-10.1177	343.185	0.97648
E029	Primary monocytes from peripheral blood	HSC & B-cell	12_EnhBiv	Bivalent enhancer	-11.1235	319.121	0.972194
E029	Primary monocytes from peripheral blood	HSC & B-cell	13_ReprPC	Repressed Polycomb	0.048627	0.714858	0.945767
E029	Primary monocytes from peripheral blood	HSC & B-cell	14_ReprPCWk	Weak repressed Polycomb	-0.453611	0.511084	0.374784
E029	Primary monocytes from peripheral blood	HSC & B-cell	15_Quies	Quiescent	0.538128	0.236995	0.0231692
E029	Primary monocytes from peripheral blood	HSC & B-cell	2_TssAFlnk	Flank active TSS	-12.1189	394.338	0.975483
E029	Primary monocytes from peripheral blood	HSC & B-cell	3_TxFlnk	Transcription at gene 5' and 3'	-9.12529	373.199	0.980492
E029	Primary monocytes from peripheral blood	HSC & B-cell	4_Tx	Strong transcription	-14.1683	312.19	0.963802
E029	Primary monocytes from peripheral blood	HSC & B-cell	5_TxWk	Weak transcription	-14.191	269.001	0.957927
E029	Primary monocytes from peripheral blood	HSC & B-cell	6_EnhG	Genic enhancers	-11.125	276.455	0.967901
E029	Primary monocytes from peripheral blood	HSC & B-cell	7_Enh	Enhancers	-14.1621	365.64	0.969104
E029	Primary monocytes from peripheral blood	HSC & B-cell	8_ZNF/Rpts	ZHF genes + repeats	-11.1201	279.899	0.968309
E029	Primary monocytes from peripheral blood	HSC & B-cell	9_Het	Heterochromatin	0.779919	0.262517	0.00296897
E031	Primary B cells from cord blood	HSC & B-cell	1_TssA	Actvie TSS	-11.118	290.615	0.969483
E031	Primary B cells from cord blood	HSC & B-cell	10_TssBiv	Bivalent/poised TSS	-9.10353	375.88	0.980678
E031	Primary B cells from cord blood	HSC & B-cell	11_BivFlnk	Flank bivalent TSS/Enh	-10.125	408.789	0.98024
E031	Primary B cells from cord blood	HSC & B-cell	12_EnhBiv	Bivalent enhancer	-10.1234	325.448	0.975185
E031	Primary B cells from cord blood	HSC & B-cell	13_ReprPC	Repressed Polycomb	-13.1301	417.961	0.974939
E031	Primary B cells from cord blood	HSC & B-cell	14_ReprPCWk	Weak repressed Polycomb	0.4834	0.262498	0.0655421
E031	Primary B cells from cord blood	HSC & B-cell	15_Quies	Quiescent	0.822334	0.262433	0.00172737
E031	Primary B cells from cord blood	HSC & B-cell	2_TssAFlnk	Flank active TSS	-12.1237	287.312	0.966342
E031	Primary B cells from cord blood	HSC & B-cell	3_TxFlnk	Transcription at gene 5' and 3'	-10.1318	417.354	0.980632
E031	Primary B cells from cord blood	HSC & B-cell	4_Tx	Strong transcription	-14.1559	347.32	0.967489
E031	Primary B cells from cord blood	HSC & B-cell	5_TxWk	Weak transcription	-15.2181	377.65	0.967857
E031	Primary B cells from cord blood	HSC & B-cell	6_EnhG	Genic enhancers	-11.1237	271.145	0.967276
E031	Primary B cells from cord blood	HSC & B-cell	7_Enh	Enhancers	-13.1437	287.449	0.963529
E031	Primary B cells from cord blood	HSC & B-cell	8_ZNF/Rpts	ZHF genes + repeats	-12.108	363.751	0.973446
E031	Primary B cells from cord blood	HSC & B-cell	9_Het	Heterochromatin	-13.1352	309.147	0.966109
E035	Primary hematopoietic stem cells	HSC & B-cell	1_TssA	Actvie TSS	-11.1151	279.521	0.968281
E035	Primary hematopoietic stem cells	HSC & B-cell	10_TssBiv	Bivalent/poised TSS	-9.12865	401.956	0.981881
E035	Primary hematopoietic stem cells	HSC & B-cell	11_BivFlnk	Flank bivalent TSS/Enh	-10.1172	376.523	0.978563
E035	Primary hematopoietic stem cells	HSC & B-cell	12_EnhBiv	Bivalent enhancer	-10.114	305.044	0.97355
E035	Primary hematopoietic stem cells	HSC & B-cell	13_ReprPC	Repressed Polycomb	-13.1305	384.844	0.972782
E035	Primary hematopoietic stem cells	HSC & B-cell	14_ReprPCWk	Weak repressed Polycomb	0.00291992	0.334751	0.99304
E035	Primary hematopoietic stem cells	HSC & B-cell	15_Quies	Quiescent	-0.0650555	0.214061	0.761196
E035	Primary hematopoietic stem cells	HSC & B-cell	2_TssAFlnk	Flank active TSS	-12.1241	302.579	0.968038
E035	Primary hematopoietic stem cells	HSC & B-cell	3_TxFlnk	Transcription at gene 5' and 3'	-8.12456	321.716	0.979852
E035	Primary hematopoietic stem cells	HSC & B-cell	4_Tx	Strong transcription	-0.0365995	0.586948	0.95028
E035	Primary hematopoietic stem cells	HSC & B-cell	5_TxWk	Weak transcription	0.794378	0.244051	0.00113405
E035	Primary hematopoietic stem cells	HSC & B-cell	6_EnhG	Genic enhancers	-11.1196	406.508	0.978177
E035	Primary hematopoietic stem cells	HSC & B-cell	7_Enh	Enhancers	-13.1495	263.098	0.960139
E035	Primary hematopoietic stem cells	HSC & B-cell	8_ZNF/Rpts	ZHF genes + repeats	-12.1119	313.628	0.969194
E035	Primary hematopoietic stem cells	HSC & B-cell	9_Het	Heterochromatin	-14.1489	398.248	0.971659
E051	Primary hematopoietic stem cells G-CSF-mobilized Male	HSC & B-cell	1_TssA	Actvie TSS	-11.1138	278.014	0.968112
E051	Primary hematopoietic stem cells G-CSF-mobilized Male	HSC & B-cell	10_TssBiv	Bivalent/poised TSS	-9.12755	357.734	0.979644
E051	Primary hematopoietic stem cells G-CSF-mobilized Male	HSC & B-cell	11_BivFlnk	Flank bivalent TSS/Enh	-11.1167	328.737	0.973024
E051	Primary hematopoietic stem cells G-CSF-mobilized Male	HSC & B-cell	12_EnhBiv	Bivalent enhancer	-11.118	345.329	0.974316
E051	Primary hematopoietic stem cells G-CSF-mobilized Male	HSC & B-cell	13_ReprPC	Repressed Polycomb	-0.58995	0.714707	0.40912
E051	Primary hematopoietic stem cells G-CSF-mobilized Male	HSC & B-cell	14_ReprPCWk	Weak repressed Polycomb	0.168759	0.321111	0.599204
E051	Primary hematopoietic stem cells G-CSF-mobilized Male	HSC & B-cell	15_Quies	Quiescent	-0.595904	0.210161	0.00457584
E051	Primary hematopoietic stem cells G-CSF-mobilized Male	HSC & B-cell	2_TssAFlnk	Flank active TSS	-13.1338	355.637	0.97054
E051	Primary hematopoietic stem cells G-CSF-mobilized Male	HSC & B-cell	3_TxFlnk	Transcription at gene 5' and 3'	-10.1221	383.544	0.978946
E051	Primary hematopoietic stem cells G-CSF-mobilized Male	HSC & B-cell	4_Tx	Strong transcription	0.970582	0.299121	0.00117542
E051	Primary hematopoietic stem cells G-CSF-mobilized Male	HSC & B-cell	5_TxWk	Weak transcription	0.276103	0.321119	0.389891
E051	Primary hematopoietic stem cells G-CSF-mobilized Male	HSC & B-cell	6_EnhG	Genic enhancers	-11.1219	259.836	0.965858
E051	Primary hematopoietic stem cells G-CSF-mobilized Male	HSC & B-cell	7_Enh	Enhancers	-0.532755	0.714752	0.456048
E051	Primary hematopoietic stem cells G-CSF-mobilized Male	HSC & B-cell	8_ZNF/Rpts	ZHF genes + repeats	-12.1236	262.286	0.963133
E051	Primary hematopoietic stem cells G-CSF-mobilized Male	HSC & B-cell	9_Het	Heterochromatin	0.979476	0.281978	0.000513558
E050	Primary hematopoietic stem cells G-CSF-mobilized Female	HSC & B-cell	1_TssA	Actvie TSS	-11.1134	299.79	0.970429
E050	Primary hematopoietic stem cells G-CSF-mobilized Female	HSC & B-cell	10_TssBiv	Bivalent/poised TSS	-8.12409	328.349	0.980261
E050	Primary hematopoietic stem cells G-CSF-mobilized Female	HSC & B-cell	11_BivFlnk	Flank bivalent TSS/Enh	-11.1183	380.768	0.976705
E050	Primary hematopoietic stem cells G-CSF-mobilized Female	HSC & B-cell	12_EnhBiv	Bivalent enhancer	-11.1165	347.932	0.974512
E050	Primary hematopoietic stem cells G-CSF-mobilized Female	HSC & B-cell	13_ReprPC	Repressed Polycomb	-13.1366	309.356	0.966129
E050	Primary hematopoietic stem cells G-CSF-mobilized Female	HSC & B-cell	14_ReprPCWk	Weak repressed Polycomb	-0.694533	0.510971	0.17407
E050	Primary hematopoietic stem cells G-CSF-mobilized Female	HSC & B-cell	15_Quies	Quiescent	-0.544515	0.207522	0.00869326
E050	Primary hematopoietic stem cells G-CSF-mobilized Female	HSC & B-cell	2_TssAFlnk	Flank active TSS	-12.1273	268.459	0.963969
E050	Primary hematopoietic stem cells G-CSF-mobilized Female	HSC & B-cell	3_TxFlnk	Transcription at gene 5' and 3'	-9.13438	367.257	0.980157
E050	Primary hematopoietic stem cells G-CSF-mobilized Female	HSC & B-cell	4_Tx	Strong transcription	-1.58235	1.00528	0.11548
E050	Primary hematopoietic stem cells G-CSF-mobilized Female	HSC & B-cell	5_TxWk	Weak transcription	1.3219	0.23393	1.59673e-08
E050	Primary hematopoietic stem cells G-CSF-mobilized Female	HSC & B-cell	6_EnhG	Genic enhancers	-11.118	282.534	0.968611
E050	Primary hematopoietic stem cells G-CSF-mobilized Female	HSC & B-cell	7_Enh	Enhancers	-1.30526	1.00541	0.194205
E050	Primary hematopoietic stem cells G-CSF-mobilized Female	HSC & B-cell	8_ZNF/Rpts	ZHF genes + repeats	-12.1156	323.196	0.970097
E050	Primary hematopoietic stem cells G-CSF-mobilized Female	HSC & B-cell	9_Het	Heterochromatin	1.36002	0.290038	2.74407e-06
E036	Primary hematopoietic stem cells short term culture	HSC & B-cell	1_TssA	Actvie TSS	-11.1151	257.495	0.965569
E036	Primary hematopoietic stem cells short term culture	HSC & B-cell	10_TssBiv	Bivalent/poised TSS	-8.11727	297.892	0.978261
E036	Primary hematopoietic stem cells short term culture	HSC & B-cell	11_BivFlnk	Flank bivalent TSS/Enh	-10.1229	331.605	0.975647
E036	Primary hematopoietic stem cells short term culture	HSC & B-cell	12_EnhBiv	Bivalent enhancer	-10.1158	255.312	0.968395
E036	Primary hematopoietic stem cells short term culture	HSC & B-cell	13_ReprPC	Repressed Polycomb	-12.1248	269.977	0.964179
E036	Primary hematopoietic stem cells short term culture	HSC & B-cell	14_ReprPCWk	Weak repressed Polycomb	0.532621	0.262491	0.0424482
E036	Primary hematopoietic stem cells short term culture	HSC & B-cell	15_Quies	Quiescent	-0.820361	0.210152	9.47541e-05
E036	Primary hematopoietic stem cells short term culture	HSC & B-cell	2_TssAFlnk	Flank active TSS	-12.1245	303.828	0.968168
E036	Primary hematopoietic stem cells short term culture	HSC & B-cell	3_TxFlnk	Transcription at gene 5' and 3'	-10.1139	325.581	0.975218
E036	Primary hematopoietic stem cells short term culture	HSC & B-cell	4_Tx	Strong transcription	1.58722	0.248124	1.58577e-10
E036	Primary hematopoietic stem cells short term culture	HSC & B-cell	5_TxWk	Weak transcription	-0.616005	0.459674	0.180216
E036	Primary hematopoietic stem cells short term culture	HSC & B-cell	6_EnhG	Genic enhancers	-12.1237	358.044	0.972988
E036	Primary hematopoietic stem cells short term culture	HSC & B-cell	7_Enh	Enhancers	-14.1543	400.467	0.971805
E036	Primary hematopoietic stem cells short term culture	HSC & B-cell	8_ZNF/Rpts	ZHF genes + repeats	-12.1126	311.996	0.969032
E036	Primary hematopoietic stem cells short term culture	HSC & B-cell	9_Het	Heterochromatin	1.29032	0.334809	0.000116247
E032	Primary B cells from peripheral blood	HSC & B-cell	1_TssA	Actvie TSS	-11.1162	262.351	0.966203
E032	Primary B cells from peripheral blood	HSC & B-cell	10_TssBiv	Bivalent/poised TSS	-8.12872	378.427	0.982863
E032	Primary B cells from peripheral blood	HSC & B-cell	11_BivFlnk	Flank bivalent TSS/Enh	-10.115	369.781	0.978177
E032	Primary B cells from peripheral blood	HSC & B-cell	12_EnhBiv	Bivalent enhancer	-11.1208	309.243	0.971313
E032	Primary B cells from peripheral blood	HSC & B-cell	13_ReprPC	Repressed Polycomb	0.621634	1.00549	0.536415
E032	Primary B cells from peripheral blood	HSC & B-cell	14_ReprPCWk	Weak repressed Polycomb	0.597493	0.290002	0.0393693
E032	Primary B cells from peripheral blood	HSC & B-cell	15_Quies	Quiescent	0.050221	0.226072	0.8242
E032	Primary B cells from peripheral blood	HSC & B-cell	2_TssAFlnk	Flank active TSS	-12.1206	393.635	0.975436
E032	Primary B cells from peripheral blood	HSC & B-cell	3_TxFlnk	Transcription at gene 5' and 3'	-9.13546	261.734	0.972157
E032	Primary B cells from peripheral blood	HSC & B-cell	4_Tx	Strong transcription	-14.1601	332.15	0.965995
E032	Primary B cells from peripheral blood	HSC & B-cell	5_TxWk	Weak transcription	-14.1959	257.455	0.956027
E032	Primary B cells from peripheral blood	HSC & B-cell	6_EnhG	Genic enhancers	-12.1285	321.141	0.969874
E032	Primary B cells from peripheral blood	HSC & B-cell	7_Enh	Enhancers	-1.10096	1.00543	0.27351
E032	Primary B cells from peripheral blood	HSC & B-cell	8_ZNF/Rpts	ZHF genes + repeats	-11.1085	283.774	0.968774
E032	Primary B cells from peripheral blood	HSC & B-cell	9_Het	Heterochromatin	1.43589	0.309383	3.46507e-06
E046	Primary Natural Killer cells from peripheral blood	HSC & B-cell	1_TssA	Actvie TSS	-11.117	260.393	0.965946
E046	Primary Natural Killer cells from peripheral blood	HSC & B-cell	10_TssBiv	Bivalent/poised TSS	-8.08785	388.899	0.983408
E046	Primary Natural Killer cells from peripheral blood	HSC & B-cell	11_BivFlnk	Flank bivalent TSS/Enh	-10.1252	416.69	0.980614
E046	Primary Natural Killer cells from peripheral blood	HSC & B-cell	12_EnhBiv	Bivalent enhancer	-11.1221	319.636	0.972242
E046	Primary Natural Killer cells from peripheral blood	HSC & B-cell	13_ReprPC	Repressed Polycomb	-12.1242	303.192	0.968102
E046	Primary Natural Killer cells from peripheral blood	HSC & B-cell	14_ReprPCWk	Weak repressed Polycomb	0.625248	0.274765	0.0228718
E046	Primary Natural Killer cells from peripheral blood	HSC & B-cell	15_Quies	Quiescent	-1.0503	0.210972	6.41225e-07
E046	Primary Natural Killer cells from peripheral blood	HSC & B-cell	2_TssAFlnk	Flank active TSS	-12.1213	394.392	0.975482
E046	Primary Natural Killer cells from peripheral blood	HSC & B-cell	3_TxFlnk	Transcription at gene 5' and 3'	-9.14221	296.908	0.975436
E046	Primary Natural Killer cells from peripheral blood	HSC & B-cell	4_Tx	Strong transcription	1.84764	0.237105	6.5691e-15
E046	Primary Natural Killer cells from peripheral blood	HSC & B-cell	5_TxWk	Weak transcription	-1.40952	0.714832	0.0486293
E046	Primary Natural Killer cells from peripheral blood	HSC & B-cell	6_EnhG	Genic enhancers	-12.1304	346.28	0.972055
E046	Primary Natural Killer cells from peripheral blood	HSC & B-cell	7_Enh	Enhancers	-13.147	267.337	0.960778
E046	Primary Natural Killer cells from peripheral blood	HSC & B-cell	8_ZNF/Rpts	ZHF genes + repeats	-11.1198	367.292	0.975848
E046	Primary Natural Killer cells from peripheral blood	HSC & B-cell	9_Het	Heterochromatin	1.21879	0.29913	4.61228e-05
E030	Primary neutrophils from peripheral blood	HSC & B-cell	1_TssA	Actvie TSS	-11.1157	300.872	0.970529
E030	Primary neutrophils from peripheral blood	HSC & B-cell	10_TssBiv	Bivalent/poised TSS	-9.11576	360.318	0.979816
E030	Primary neutrophils from peripheral blood	HSC & B-cell	11_BivFlnk	Flank bivalent TSS/Enh	-10.1142	326.942	0.975321
E030	Primary neutrophils from peripheral blood	HSC & B-cell	12_EnhBiv	Bivalent enhancer	-10.1204	277.609	0.970919
E030	Primary neutrophils from peripheral blood	HSC & B-cell	13_ReprPC	Repressed Polycomb	0.256901	0.714873	0.719321
E030	Primary neutrophils from peripheral blood	HSC & B-cell	14_ReprPCWk	Weak repressed Polycomb	-1.14517	0.586902	0.0510318
E030	Primary neutrophils from peripheral blood	HSC & B-cell	15_Quies	Quiescent	0.658329	0.262458	0.0121307
E030	Primary neutrophils from peripheral blood	HSC & B-cell	2_TssAFlnk	Flank active TSS	-12.1261	277.81	0.965184
E030	Primary neutrophils from peripheral blood	HSC & B-cell	3_TxFlnk	Transcription at gene 5' and 3'	-10.1225	409.11	0.98026
E030	Primary neutrophils from peripheral blood	HSC & B-cell	4_Tx	Strong transcription	-14.1541	353.777	0.968086
E030	Primary neutrophils from peripheral blood	HSC & B-cell	5_TxWk	Weak transcription	-14.1822	283.833	0.960149
E030	Primary neutrophils from peripheral blood	HSC & B-cell	6_EnhG	Genic enhancers	-11.128	295.714	0.969982
E030	Primary neutrophils from peripheral blood	HSC & B-cell	7_Enh	Enhancers	-13.1475	271.746	0.961412
E030	Primary neutrophils from peripheral blood	HSC & B-cell	8_ZNF/Rpts	ZHF genes + repeats	-11.1143	327.561	0.972933
E030	Primary neutrophils from peripheral blood	HSC & B-cell	9_Het	Heterochromatin	1.15003	0.299125	0.000120722
E026	Bone Marrow Derived Cultured Mesenchymal Stem Cells	Mesench	1_TssA	Actvie TSS	-12.1192	295.766	0.967315
E026	Bone Marrow Derived Cultured Mesenchymal Stem Cells	Mesench	10_TssBiv	Bivalent/poised TSS	-10.1274	395.292	0.97956
E026	Bone Marrow Derived Cultured Mesenchymal Stem Cells	Mesench	11_BivFlnk	Flank bivalent TSS/Enh	-8.12792	265.962	0.97562
E026	Bone Marrow Derived Cultured Mesenchymal Stem Cells	Mesench	12_EnhBiv	Bivalent enhancer	-9.12107	338.23	0.978486
E026	Bone Marrow Derived Cultured Mesenchymal Stem Cells	Mesench	13_ReprPC	Repressed Polycomb	-13.1493	257.14	0.959217
E026	Bone Marrow Derived Cultured Mesenchymal Stem Cells	Mesench	14_ReprPCWk	Weak repressed Polycomb	-1.62454	0.586855	0.00563656
E026	Bone Marrow Derived Cultured Mesenchymal Stem Cells	Mesench	15_Quies	Quiescent	0.859965	0.243977	0.000423832
E026	Bone Marrow Derived Cultured Mesenchymal Stem Cells	Mesench	2_TssAFlnk	Flank active TSS	-12.1233	304.129	0.968203
E026	Bone Marrow Derived Cultured Mesenchymal Stem Cells	Mesench	3_TxFlnk	Transcription at gene 5' and 3'	-10.1155	358.952	0.977518
E026	Bone Marrow Derived Cultured Mesenchymal Stem Cells	Mesench	4_Tx	Strong transcription	-14.1577	337.987	0.966588
E026	Bone Marrow Derived Cultured Mesenchymal Stem Cells	Mesench	5_TxWk	Weak transcription	-1.05724	0.51114	0.0386035
E026	Bone Marrow Derived Cultured Mesenchymal Stem Cells	Mesench	6_EnhG	Genic enhancers	-11.1159	273.558	0.967587
E026	Bone Marrow Derived Cultured Mesenchymal Stem Cells	Mesench	7_Enh	Enhancers	0.253005	0.511135	0.62061
E026	Bone Marrow Derived Cultured Mesenchymal Stem Cells	Mesench	8_ZNF/Rpts	ZHF genes + repeats	-11.1032	305.666	0.971024
E026	Bone Marrow Derived Cultured Mesenchymal Stem Cells	Mesench	9_Het	Heterochromatin	1.49574	0.321208	3.21454e-06
E049	Mesenchymal Stem Cell Derived Chondrocyte Cultured Cells	Mesench	1_TssA	Actvie TSS	-12.1181	334.208	0.971076
E049	Mesenchymal Stem Cell Derived Chondrocyte Cultured Cells	Mesench	10_TssBiv	Bivalent/poised TSS	-10.1351	403.36	0.979954
E049	Mesenchymal Stem Cell Derived Chondrocyte Cultured Cells	Mesench	11_BivFlnk	Flank bivalent TSS/Enh	-10.1199	409.622	0.98029
E049	Mesenchymal Stem Cell Derived Chondrocyte Cultured Cells	Mesench	12_EnhBiv	Bivalent enhancer	-10.1228	326.629	0.975276
E049	Mesenchymal Stem Cell Derived Chondrocyte Cultured Cells	Mesench	13_ReprPC	Repressed Polycomb	-0.599597	0.714712	0.401506
E049	Mesenchymal Stem Cell Derived Chondrocyte Cultured Cells	Mesench	14_ReprPCWk	Weak repressed Polycomb	-15.286	311.506	0.960862
E049	Mesenchymal Stem Cell Derived Chondrocyte Cultured Cells	Mesench	15_Quies	Quiescent	0.565319	0.219974	0.0101718
E049	Mesenchymal Stem Cell Derived Chondrocyte Cultured Cells	Mesench	2_TssAFlnk	Flank active TSS	-12.1264	268.675	0.964
E049	Mesenchymal Stem Cell Derived Chondrocyte Cultured Cells	Mesench	3_TxFlnk	Transcription at gene 5' and 3'	-10.1162	395.768	0.979607
E049	Mesenchymal Stem Cell Derived Chondrocyte Cultured Cells	Mesench	4_Tx	Strong transcription	-14.1624	323.008	0.965028
E049	Mesenchymal Stem Cell Derived Chondrocyte Cultured Cells	Mesench	5_TxWk	Weak transcription	0.319507	0.290032	0.270625
E049	Mesenchymal Stem Cell Derived Chondrocyte Cultured Cells	Mesench	6_EnhG	Genic enhancers	-12.1191	394.905	0.975518
E049	Mesenchymal Stem Cell Derived Chondrocyte Cultured Cells	Mesench	7_Enh	Enhancers	-0.621068	0.714684	0.384842
E049	Mesenchymal Stem Cell Derived Chondrocyte Cultured Cells	Mesench	8_ZNF/Rpts	ZHF genes + repeats	-11.1099	264.886	0.966545
E049	Mesenchymal Stem Cell Derived Chondrocyte Cultured Cells	Mesench	9_Het	Heterochromatin	1.18971	0.299138	6.97527e-05
E025	Adipose Derived Mesenchymal Stem Cell Cultured Cells	Mesench	1_TssA	Actvie TSS	-12.1229	266.029	0.963653
E025	Adipose Derived Mesenchymal Stem Cell Cultured Cells	Mesench	10_TssBiv	Bivalent/poised TSS	-10.127	293.177	0.972445
E025	Adipose Derived Mesenchymal Stem Cell Cultured Cells	Mesench	11_BivFlnk	Flank bivalent TSS/Enh	-9.10991	329.535	0.977946
E025	Adipose Derived Mesenchymal Stem Cell Cultured Cells	Mesench	12_EnhBiv	Bivalent enhancer	-10.1216	270.2	0.970118
E025	Adipose Derived Mesenchymal Stem Cell Cultured Cells	Mesench	13_ReprPC	Repressed Polycomb	-14.1573	386.981	0.970817
E025	Adipose Derived Mesenchymal Stem Cell Cultured Cells	Mesench	14_ReprPCWk	Weak repressed Polycomb	-1.93577	0.714358	0.00673215
E025	Adipose Derived Mesenchymal Stem Cell Cultured Cells	Mesench	15_Quies	Quiescent	0.262766	0.21187	0.214894
E025	Adipose Derived Mesenchymal Stem Cell Cultured Cells	Mesench	2_TssAFlnk	Flank active TSS	-12.1251	300.356	0.967799
E025	Adipose Derived Mesenchymal Stem Cell Cultured Cells	Mesench	3_TxFlnk	Transcription at gene 5' and 3'	-10.1215	353.91	0.977184
E025	Adipose Derived Mesenchymal Stem Cell Cultured Cells	Mesench	4_Tx	Strong transcription	-14.1619	327.637	0.965523
E025	Adipose Derived Mesenchymal Stem Cell Cultured Cells	Mesench	5_TxWk	Weak transcription	0.741055	0.248052	0.00281272
E025	Adipose Derived Mesenchymal Stem Cell Cultured Cells	Mesench	6_EnhG	Genic enhancers	-12.1218	349.871	0.972362
E025	Adipose Derived Mesenchymal Stem Cell Cultured Cells	Mesench	7_Enh	Enhancers	0.639704	0.350759	0.0681863
E025	Adipose Derived Mesenchymal Stem Cell Cultured Cells	Mesench	8_ZNF/Rpts	ZHF genes + repeats	-12.107	360.37	0.973199
E025	Adipose Derived Mesenchymal Stem Cell Cultured Cells	Mesench	9_Het	Heterochromatin	0.423125	0.459784	0.357432
E023	Mesenchymal Stem Cell Derived Adipocyte Cultured Cells	Mesench	1_TssA	Actvie TSS	-12.1219	274.368	0.96476
E023	Mesenchymal Stem Cell Derived Adipocyte Cultured Cells	Mesench	10_TssBiv	Bivalent/poised TSS	-9.12677	275.208	0.973544
E023	Mesenchymal Stem Cell Derived Adipocyte Cultured Cells	Mesench	11_BivFlnk	Flank bivalent TSS/Enh	-9.12148	400.867	0.981846
E023	Mesenchymal Stem Cell Derived Adipocyte Cultured Cells	Mesench	12_EnhBiv	Bivalent enhancer	-10.1172	398.975	0.979769
E023	Mesenchymal Stem Cell Derived Adipocyte Cultured Cells	Mesench	13_ReprPC	Repressed Polycomb	-13.147	284.306	0.963117
E023	Mesenchymal Stem Cell Derived Adipocyte Cultured Cells	Mesench	14_ReprPCWk	Weak repressed Polycomb	-1.69746	0.586812	0.00381958
E023	Mesenchymal Stem Cell Derived Adipocyte Cultured Cells	Mesench	15_Quies	Quiescent	1.11411	0.252396	1.01411e-05
E023	Mesenchymal Stem Cell Derived Adipocyte Cultured Cells	Mesench	2_TssAFlnk	Flank active TSS	-12.1257	280.611	0.965533
E023	Mesenchymal Stem Cell Derived Adipocyte Cultured Cells	Mesench	3_TxFlnk	Transcription at gene 5' and 3'	-10.1189	415.783	0.980584
E023	Mesenchymal Stem Cell Derived Adipocyte Cultured Cells	Mesench	4_Tx	Strong transcription	-14.1534	353.611	0.968073
E023	Mesenchymal Stem Cell Derived Adipocyte Cultured Cells	Mesench	5_TxWk	Weak transcription	-0.549953	0.39303	0.161733
E023	Mesenchymal Stem Cell Derived Adipocyte Cultured Cells	Mesench	6_EnhG	Genic enhancers	-11.1197	264.459	0.966461
E023	Mesenchymal Stem Cell Derived Adipocyte Cultured Cells	Mesench	7_Enh	Enhancers	0.0479272	0.511132	0.925294
E023	Mesenchymal Stem Cell Derived Adipocyte Cultured Cells	Mesench	8_ZNF/Rpts	ZHF genes + repeats	-12.1089	363.28	0.97341
E023	Mesenchymal Stem Cell Derived Adipocyte Cultured Cells	Mesench	9_Het	Heterochromatin	0.516495	0.422119	0.221113
E052	Muscle Satellite Cultured Cells	Myosat	1_TssA	Actvie TSS	-12.1171	332.561	0.970935
E052	Muscle Satellite Cultured Cells	Myosat	10_TssBiv	Bivalent/poised TSS	-10.1327	416.76	0.980603
E052	Muscle Satellite Cultured Cells	Myosat	11_BivFlnk	Flank bivalent TSS/Enh	-9.12909	267.872	0.972813
E052	Muscle Satellite Cultured Cells	Myosat	12_EnhBiv	Bivalent enhancer	-10.1236	323.034	0.974999
E052	Muscle Satellite Cultured Cells	Myosat	13_ReprPC	Repressed Polycomb	-13.1481	267.474	0.960794
E052	Muscle Satellite Cultured Cells	Myosat	14_ReprPCWk	Weak repressed Polycomb	0.198945	0.268314	0.458414
E052	Muscle Satellite Cultured Cells	Myosat	15_Quies	Quiescent	0.277159	0.216746	0.200993
E052	Muscle Satellite Cultured Cells	Myosat	2_TssAFlnk	Flank active TSS	0.293934	1.00547	0.77003
E052	Muscle Satellite Cultured Cells	Myosat	3_TxFlnk	Transcription at gene 5' and 3'	-10.1215	346.074	0.976668
E052	Muscle Satellite Cultured Cells	Myosat	4_Tx	Strong transcription	-14.1417	417.162	0.972957
E052	Muscle Satellite Cultured Cells	Myosat	5_TxWk	Weak transcription	-2.50765	1.00538	0.0126228
E052	Muscle Satellite Cultured Cells	Myosat	6_EnhG	Genic enhancers	-11.1242	256.267	0.965376
E052	Muscle Satellite Cultured Cells	Myosat	7_Enh	Enhancers	-0.131706	0.586904	0.82244
E052	Muscle Satellite Cultured Cells	Myosat	8_ZNF/Rpts	ZHF genes + repeats	-11.0988	327.444	0.972961
E052	Muscle Satellite Cultured Cells	Myosat	9_Het	Heterochromatin	1.49383	0.321196	3.30579e-06
E055	Foreskin Fibroblast Primary Cells skin01	Epithelial	1_TssA	Actvie TSS	-12.1179	307.117	0.968526
E055	Foreskin Fibroblast Primary Cells skin01	Epithelial	10_TssBiv	Bivalent/poised TSS	-10.12	290.495	0.97221
E055	Foreskin Fibroblast Primary Cells skin01	Epithelial	11_BivFlnk	Flank bivalent TSS/Enh	-11.1211	358.35	0.975242
E055	Foreskin Fibroblast Primary Cells skin01	Epithelial	12_EnhBiv	Bivalent enhancer	-11.1226	265.091	0.966533
E055	Foreskin Fibroblast Primary Cells skin01	Epithelial	13_ReprPC	Repressed Polycomb	-14.1665	341.204	0.966882
E055	Foreskin Fibroblast Primary Cells skin01	Epithelial	14_ReprPCWk	Weak repressed Polycomb	0.0695698	0.299057	0.816048
E055	Foreskin Fibroblast Primary Cells skin01	Epithelial	15_Quies	Quiescent	0.384683	0.210162	0.0671878
E055	Foreskin Fibroblast Primary Cells skin01	Epithelial	2_TssAFlnk	Flank active TSS	-12.1239	318.744	0.969658
E055	Foreskin Fibroblast Primary Cells skin01	Epithelial	3_TxFlnk	Transcription at gene 5' and 3'	-11.1204	298.618	0.970294
E055	Foreskin Fibroblast Primary Cells skin01	Epithelial	4_Tx	Strong transcription	-14.1495	370.454	0.969532
E055	Foreskin Fibroblast Primary Cells skin01	Epithelial	5_TxWk	Weak transcription	-0.351724	0.369847	0.341604
E055	Foreskin Fibroblast Primary Cells skin01	Epithelial	6_EnhG	Genic enhancers	-12.1263	280.928	0.96557
E055	Foreskin Fibroblast Primary Cells skin01	Epithelial	7_Enh	Enhancers	-0.421123	0.714798	0.555761
E055	Foreskin Fibroblast Primary Cells skin01	Epithelial	8_ZNF/Rpts	ZHF genes + repeats	-11.1181	356.041	0.975089
E055	Foreskin Fibroblast Primary Cells skin01	Epithelial	9_Het	Heterochromatin	0.499209	0.274766	0.0692396
E056	Foreskin Fibroblast Primary Cells skin02	Epithelial	1_TssA	Actvie TSS	-12.1204	295.186	0.967248
E056	Foreskin Fibroblast Primary Cells skin02	Epithelial	10_TssBiv	Bivalent/poised TSS	-10.1203	259.019	0.968833
E056	Foreskin Fibroblast Primary Cells skin02	Epithelial	11_BivFlnk	Flank bivalent TSS/Enh	-11.1177	370.25	0.976045
E056	Foreskin Fibroblast Primary Cells skin02	Epithelial	12_EnhBiv	Bivalent enhancer	-11.1229	273.608	0.967573
E056	Foreskin Fibroblast Primary Cells skin02	Epithelial	13_ReprPC	Repressed Polycomb	-14.1516	419.71	0.973102
E056	Foreskin Fibroblast Primary Cells skin02	Epithelial	14_ReprPCWk	Weak repressed Polycomb	-0.516036	0.3698	0.162881
E056	Foreskin Fibroblast Primary Cells skin02	Epithelial	15_Quies	Quiescent	0.674203	0.226063	0.0028603
E056	Foreskin Fibroblast Primary Cells skin02	Epithelial	2_TssAFlnk	Flank active TSS	-12.1184	384.949	0.974886
E056	Foreskin Fibroblast Primary Cells skin02	Epithelial	3_TxFlnk	Transcription at gene 5' and 3'	-12.1198	408.949	0.976357
E056	Foreskin Fibroblast Primary Cells skin02	Epithelial	4_Tx	Strong transcription	-13.1417	256.839	0.959192
E056	Foreskin Fibroblast Primary Cells skin02	Epithelial	5_TxWk	Weak transcription	-0.914653	0.459426	0.0464961
E056	Foreskin Fibroblast Primary Cells skin02	Epithelial	6_EnhG	Genic enhancers	-12.1248	314.845	0.969281
E056	Foreskin Fibroblast Primary Cells skin02	Epithelial	7_Enh	Enhancers	0.0609502	0.714859	0.932053
E056	Foreskin Fibroblast Primary Cells skin02	Epithelial	8_ZNF/Rpts	ZHF genes + repeats	-10.1191	318.953	0.97469
E056	Foreskin Fibroblast Primary Cells skin02	Epithelial	9_Het	Heterochromatin	0.564097	0.299063	0.0592661
E059	Foreskin Melanocyte Primary Cells skin01	Epithelial	1_TssA	Actvie TSS	-12.1211	298.488	0.967608
E059	Foreskin Melanocyte Primary Cells skin01	Epithelial	10_TssBiv	Bivalent/poised TSS	-10.1209	380.381	0.978773
E059	Foreskin Melanocyte Primary Cells skin01	Epithelial	11_BivFlnk	Flank bivalent TSS/Enh	-10.1214	293.663	0.972506
E059	Foreskin Melanocyte Primary Cells skin01	Epithelial	12_EnhBiv	Bivalent enhancer	-11.1181	330.877	0.973195
E059	Foreskin Melanocyte Primary Cells skin01	Epithelial	13_ReprPC	Repressed Polycomb	-13.1445	288.927	0.963713
E059	Foreskin Melanocyte Primary Cells skin01	Epithelial	14_ReprPCWk	Weak repressed Polycomb	-2.07399	0.713974	0.00367423
E059	Foreskin Melanocyte Primary Cells skin01	Epithelial	15_Quies	Quiescent	-0.237056	0.208379	0.255279
E059	Foreskin Melanocyte Primary Cells skin01	Epithelial	2_TssAFlnk	Flank active TSS	-11.1174	312.469	0.971618
E059	Foreskin Melanocyte Primary Cells skin01	Epithelial	3_TxFlnk	Transcription at gene 5' and 3'	-10.1156	360.76	0.977631
E059	Foreskin Melanocyte Primary Cells skin01	Epithelial	4_Tx	Strong transcription	-13.132	319.907	0.967257
E059	Foreskin Melanocyte Primary Cells skin01	Epithelial	5_TxWk	Weak transcription	0.830202	0.240384	0.000553051
E059	Foreskin Melanocyte Primary Cells skin01	Epithelial	6_EnhG	Genic enhancers	-12.1165	400.316	0.975854
E059	Foreskin Melanocyte Primary Cells skin01	Epithelial	7_Enh	Enhancers	0.835264	0.511164	0.10225
E059	Foreskin Melanocyte Primary Cells skin01	Epithelial	8_ZNF/Rpts	ZHF genes + repeats	-11.126	274.111	0.967623
E059	Foreskin Melanocyte Primary Cells skin01	Epithelial	9_Het	Heterochromatin	1.53283	0.299191	3.00339e-07
E061	Foreskin Melanocyte Primary Cells skin03	Epithelial	1_TssA	Actvie TSS	-12.1175	347.875	0.972213
E061	Foreskin Melanocyte Primary Cells skin03	Epithelial	10_TssBiv	Bivalent/poised TSS	-10.1134	361.944	0.977708
E061	Foreskin Melanocyte Primary Cells skin03	Epithelial	11_BivFlnk	Flank bivalent TSS/Enh	-10.1206	259.763	0.968921
E061	Foreskin Melanocyte Primary Cells skin03	Epithelial	12_EnhBiv	Bivalent enhancer	-11.1164	415.534	0.978658
E061	Foreskin Melanocyte Primary Cells skin03	Epithelial	13_ReprPC	Repressed Polycomb	-13.1417	307.604	0.965923
E061	Foreskin Melanocyte Primary Cells skin03	Epithelial	14_ReprPCWk	Weak repressed Polycomb	-0.132468	0.28195	0.638479
E061	Foreskin Melanocyte Primary Cells skin03	Epithelial	15_Quies	Quiescent	-0.773222	0.221836	0.000491117
E061	Foreskin Melanocyte Primary Cells skin03	Epithelial	2_TssAFlnk	Flank active TSS	-11.1189	260.338	0.965933
E061	Foreskin Melanocyte Primary Cells skin03	Epithelial	3_TxFlnk	Transcription at gene 5' and 3'	-10.1229	404.133	0.980016
E061	Foreskin Melanocyte Primary Cells skin03	Epithelial	4_Tx	Strong transcription	0.249135	0.422149	0.555084
E061	Foreskin Melanocyte Primary Cells skin03	Epithelial	5_TxWk	Weak transcription	0.737993	0.252439	0.00346181
E061	Foreskin Melanocyte Primary Cells skin03	Epithelial	6_EnhG	Genic enhancers	-12.1181	328.801	0.9706
E061	Foreskin Melanocyte Primary Cells skin03	Epithelial	7_Enh	Enhancers	0.137206	0.511136	0.788365
E061	Foreskin Melanocyte Primary Cells skin03	Epithelial	8_ZNF/Rpts	ZHF genes + repeats	-11.1196	279.345	0.968248
E061	Foreskin Melanocyte Primary Cells skin03	Epithelial	9_Het	Heterochromatin	1.2813	0.262565	1.06119e-06
E057	Foreskin Keratinocyte Primary Cells skin02	Epithelial	1_TssA	Actvie TSS	-12.1202	320.838	0.969866
E057	Foreskin Keratinocyte Primary Cells skin02	Epithelial	10_TssBiv	Bivalent/poised TSS	-11.1159	356.075	0.975096
E057	Foreskin Keratinocyte Primary Cells skin02	Epithelial	11_BivFlnk	Flank bivalent TSS/Enh	-10.1207	285.035	0.971676
E057	Foreskin Keratinocyte Primary Cells skin02	Epithelial	12_EnhBiv	Bivalent enhancer	-10.1137	272.928	0.97044
E057	Foreskin Keratinocyte Primary Cells skin02	Epithelial	13_ReprPC	Repressed Polycomb	-13.1416	305.766	0.965718
E057	Foreskin Keratinocyte Primary Cells skin02	Epithelial	14_ReprPCWk	Weak repressed Polycomb	-1.05326	0.459759	0.0219699
E057	Foreskin Keratinocyte Primary Cells skin02	Epithelial	15_Quies	Quiescent	0.211344	0.214063	0.323496
E057	Foreskin Keratinocyte Primary Cells skin02	Epithelial	2_TssAFlnk	Flank active TSS	-12.1222	366.999	0.97365
E057	Foreskin Keratinocyte Primary Cells skin02	Epithelial	3_TxFlnk	Transcription at gene 5' and 3'	-10.1228	277.924	0.970945
E057	Foreskin Keratinocyte Primary Cells skin02	Epithelial	4_Tx	Strong transcription	-14.1605	336.83	0.966466
E057	Foreskin Keratinocyte Primary Cells skin02	Epithelial	5_TxWk	Weak transcription	0.18774	0.299081	0.530187
E057	Foreskin Keratinocyte Primary Cells skin02	Epithelial	6_EnhG	Genic enhancers	-12.1202	348.81	0.972281
E057	Foreskin Keratinocyte Primary Cells skin02	Epithelial	7_Enh	Enhancers	-0.0553942	0.586911	0.924805
E057	Foreskin Keratinocyte Primary Cells skin02	Epithelial	8_ZNF/Rpts	ZHF genes + repeats	-11.1098	413.1	0.978545
E057	Foreskin Keratinocyte Primary Cells skin02	Epithelial	9_Het	Heterochromatin	1.43559	0.29019	7.53331e-07
E058	Foreskin Keratinocyte Primary Cells skin03	Epithelial	1_TssA	Actvie TSS	-12.1204	319.177	0.969708
E058	Foreskin Keratinocyte Primary Cells skin03	Epithelial	10_TssBiv	Bivalent/poised TSS	-10.1186	290.077	0.972173
E058	Foreskin Keratinocyte Primary Cells skin03	Epithelial	11_BivFlnk	Flank bivalent TSS/Enh	-11.1184	418.55	0.978807
E058	Foreskin Keratinocyte Primary Cells skin03	Epithelial	12_EnhBiv	Bivalent enhancer	-11.1193	419.425	0.97885
E058	Foreskin Keratinocyte Primary Cells skin03	Epithelial	13_ReprPC	Repressed Polycomb	-13.1344	352.535	0.97028
E058	Foreskin Keratinocyte Primary Cells skin03	Epithelial	14_ReprPCWk	Weak repressed Polycomb	-1.21081	0.511129	0.0178409
E058	Foreskin Keratinocyte Primary Cells skin03	Epithelial	15_Quies	Quiescent	0.668486	0.223872	0.00282631
E058	Foreskin Keratinocyte Primary Cells skin03	Epithelial	2_TssAFlnk	Flank active TSS	-12.1204	358.712	0.973046
E058	Foreskin Keratinocyte Primary Cells skin03	Epithelial	3_TxFlnk	Transcription at gene 5' and 3'	-10.1198	283.953	0.97157
E058	Foreskin Keratinocyte Primary Cells skin03	Epithelial	4_Tx	Strong transcription	-14.173	298.211	0.962093
E058	Foreskin Keratinocyte Primary Cells skin03	Epithelial	5_TxWk	Weak transcription	-0.554851	0.422064	0.18864
E058	Foreskin Keratinocyte Primary Cells skin03	Epithelial	6_EnhG	Genic enhancers	-12.1218	331.934	0.970869
E058	Foreskin Keratinocyte Primary Cells skin03	Epithelial	7_Enh	Enhancers	0.206516	0.511139	0.68619
E058	Foreskin Keratinocyte Primary Cells skin03	Epithelial	8_ZNF/Rpts	ZHF genes + repeats	-11.1157	324.688	0.97269
E058	Foreskin Keratinocyte Primary Cells skin03	Epithelial	9_Het	Heterochromatin	0.631026	0.282051	0.0252681
E028	Breast variant Human Mammary Epithelial Cells (vHMEC)	Epithelial	1_TssA	Actvie TSS	-12.1161	332.94	0.97097
E028	Breast variant Human Mammary Epithelial Cells (vHMEC)	Epithelial	10_TssBiv	Bivalent/poised TSS	-9.12869	328.798	0.977851
E028	Breast variant Human Mammary Epithelial Cells (vHMEC)	Epithelial	11_BivFlnk	Flank bivalent TSS/Enh	-8.11552	330.517	0.980411
E028	Breast variant Human Mammary Epithelial Cells (vHMEC)	Epithelial	12_EnhBiv	Bivalent enhancer	-10.1261	345.948	0.976649
E028	Breast variant Human Mammary Epithelial Cells (vHMEC)	Epithelial	13_ReprPC	Repressed Polycomb	-12.129	264.433	0.963415
E028	Breast variant Human Mammary Epithelial Cells (vHMEC)	Epithelial	14_ReprPCWk	Weak repressed Polycomb	-15.2269	378.484	0.967909
E028	Breast variant Human Mammary Epithelial Cells (vHMEC)	Epithelial	15_Quies	Quiescent	0.212242	0.212923	0.318861
E028	Breast variant Human Mammary Epithelial Cells (vHMEC)	Epithelial	2_TssAFlnk	Flank active TSS	-11.1154	386.375	0.977049
E028	Breast variant Human Mammary Epithelial Cells (vHMEC)	Epithelial	3_TxFlnk	Transcription at gene 5' and 3'	-8.13379	275.488	0.976446
E028	Breast variant Human Mammary Epithelial Cells (vHMEC)	Epithelial	4_Tx	Strong transcription	0.718143	0.393126	0.0677375
E028	Breast variant Human Mammary Epithelial Cells (vHMEC)	Epithelial	5_TxWk	Weak transcription	0.0950978	0.262492	0.717136
E028	Breast variant Human Mammary Epithelial Cells (vHMEC)	Epithelial	6_EnhG	Genic enhancers	1.09947	1.00554	0.274215
E028	Breast variant Human Mammary Epithelial Cells (vHMEC)	Epithelial	7_Enh	Enhancers	0.271001	0.459764	0.55557
E028	Breast variant Human Mammary Epithelial Cells (vHMEC)	Epithelial	8_ZNF/Rpts	ZHF genes + repeats	-11.115	354.078	0.974957
E028	Breast variant Human Mammary Epithelial Cells (vHMEC)	Epithelial	9_Het	Heterochromatin	0.0335714	0.459827	0.941799
E027	Breast Myoepithelial Primary Cells	Epithelial	1_TssA	Actvie TSS	-12.1229	282.787	0.965806
E027	Breast Myoepithelial Primary Cells	Epithelial	10_TssBiv	Bivalent/poised TSS	-9.1186	263.605	0.972405
E027	Breast Myoepithelial Primary Cells	Epithelial	11_BivFlnk	Flank bivalent TSS/Enh	-10.1199	378.673	0.978679
E027	Breast Myoepithelial Primary Cells	Epithelial	12_EnhBiv	Bivalent enhancer	-10.1194	263.162	0.969326
E027	Breast Myoepithelial Primary Cells	Epithelial	13_ReprPC	Repressed Polycomb	0.0607683	0.714859	0.932255
E027	Breast Myoepithelial Primary Cells	Epithelial	14_ReprPCWk	Weak repressed Polycomb	-2.30676	1.00541	0.0217705
E027	Breast Myoepithelial Primary Cells	Epithelial	15_Quies	Quiescent	-0.380402	0.208012	0.0674366
E027	Breast Myoepithelial Primary Cells	Epithelial	2_TssAFlnk	Flank active TSS	-12.1174	416.074	0.976766
E027	Breast Myoepithelial Primary Cells	Epithelial	3_TxFlnk	Transcription at gene 5' and 3'	-10.13	355.484	0.977266
E027	Breast Myoepithelial Primary Cells	Epithelial	4_Tx	Strong transcription	1.36962	0.257277	1.01782e-07
E027	Breast Myoepithelial Primary Cells	Epithelial	5_TxWk	Weak transcription	0.330446	0.274786	0.229148
E027	Breast Myoepithelial Primary Cells	Epithelial	6_EnhG	Genic enhancers	-12.1295	311.44	0.968933
E027	Breast Myoepithelial Primary Cells	Epithelial	7_Enh	Enhancers	-0.782478	0.714472	0.273437
E027	Breast Myoepithelial Primary Cells	Epithelial	8_ZNF/Rpts	ZHF genes + repeats	-12.1155	367.576	0.973706
E027	Breast Myoepithelial Primary Cells	Epithelial	9_Het	Heterochromatin	0.676515	0.334779	0.0433026
E054	Ganglion Eminence derived primary cultured neurospheres	Neurosph	1_TssA	Actvie TSS	-12.1204	307.907	0.9686
E054	Ganglion Eminence derived primary cultured neurospheres	Neurosph	10_TssBiv	Bivalent/poised TSS	-9.10833	279.294	0.973984
E054	Ganglion Eminence derived primary cultured neurospheres	Neurosph	11_BivFlnk	Flank bivalent TSS/Enh	-10.119	341.702	0.976375
E054	Ganglion Eminence derived primary cultured neurospheres	Neurosph	12_EnhBiv	Bivalent enhancer	-10.1142	342.282	0.976427
E054	Ganglion Eminence derived primary cultured neurospheres	Neurosph	13_ReprPC	Repressed Polycomb	-12.1277	286.04	0.966181
E054	Ganglion Eminence derived primary cultured neurospheres	Neurosph	14_ReprPCWk	Weak repressed Polycomb	-2.18384	1.00543	0.0298514
E054	Ganglion Eminence derived primary cultured neurospheres	Neurosph	15_Quies	Quiescent	-0.00566057	0.21829	0.979312
E054	Ganglion Eminence derived primary cultured neurospheres	Neurosph	2_TssAFlnk	Flank active TSS	-12.1219	343.009	0.971809
E054	Ganglion Eminence derived primary cultured neurospheres	Neurosph	3_TxFlnk	Transcription at gene 5' and 3'	-9.12335	350.373	0.979226
E054	Ganglion Eminence derived primary cultured neurospheres	Neurosph	4_Tx	Strong transcription	1.36834	0.299121	4.77272e-06
E054	Ganglion Eminence derived primary cultured neurospheres	Neurosph	5_TxWk	Weak transcription	0.290243	0.290018	0.316936
E054	Ganglion Eminence derived primary cultured neurospheres	Neurosph	6_EnhG	Genic enhancers	-11.1209	376.239	0.97642
E054	Ganglion Eminence derived primary cultured neurospheres	Neurosph	7_Enh	Enhancers	0.503314	0.511152	0.324789
E054	Ganglion Eminence derived primary cultured neurospheres	Neurosph	8_ZNF/Rpts	ZHF genes + repeats	-12.1131	367.191	0.973684
E054	Ganglion Eminence derived primary cultured neurospheres	Neurosph	9_Het	Heterochromatin	-14.1538	368.173	0.969334
E053	Cortex derived primary cultured neurospheres	Neurosph	1_TssA	Actvie TSS	-12.1168	386.532	0.974992
E053	Cortex derived primary cultured neurospheres	Neurosph	10_TssBiv	Bivalent/poised TSS	-9.1149	371.168	0.980408
E053	Cortex derived primary cultured neurospheres	Neurosph	11_BivFlnk	Flank bivalent TSS/Enh	-10.1182	280.337	0.971208
E053	Cortex derived primary cultured neurospheres	Neurosph	12_EnhBiv	Bivalent enhancer	1.56833	1.0056	0.118858
E053	Cortex derived primary cultured neurospheres	Neurosph	13_ReprPC	Repressed Polycomb	-0.768661	1.00491	0.444328
E053	Cortex derived primary cultured neurospheres	Neurosph	14_ReprPCWk	Weak repressed Polycomb	0.760162	0.248038	0.00217891
E053	Cortex derived primary cultured neurospheres	Neurosph	15_Quies	Quiescent	-0.78582	0.210945	0.000195127
E053	Cortex derived primary cultured neurospheres	Neurosph	2_TssAFlnk	Flank active TSS	-12.1207	372.171	0.974019
E053	Cortex derived primary cultured neurospheres	Neurosph	3_TxFlnk	Transcription at gene 5' and 3'	-8.13069	305.938	0.978798
E053	Cortex derived primary cultured neurospheres	Neurosph	4_Tx	Strong transcription	1.62355	0.26839	1.45552e-09
E053	Cortex derived primary cultured neurospheres	Neurosph	5_TxWk	Weak transcription	-0.117209	0.334752	0.726235
E053	Cortex derived primary cultured neurospheres	Neurosph	6_EnhG	Genic enhancers	1.29511	1.00557	0.197769
E053	Cortex derived primary cultured neurospheres	Neurosph	7_Enh	Enhancers	0.178753	0.511143	0.726554
E053	Cortex derived primary cultured neurospheres	Neurosph	8_ZNF/Rpts	ZHF genes + repeats	-12.11	379.736	0.974559
E053	Cortex derived primary cultured neurospheres	Neurosph	9_Het	Heterochromatin	-14.1498	391.102	0.971139
E112	Thymus	Thymus	1_TssA	Actvie TSS	-12.12	336.991	0.97131
E112	Thymus	Thymus	10_TssBiv	Bivalent/poised TSS	-11.1177	403.387	0.978012
E112	Thymus	Thymus	11_BivFlnk	Flank bivalent TSS/Enh	-10.118	333.171	0.975773
E112	Thymus	Thymus	12_EnhBiv	Bivalent enhancer	-10.1166	404.076	0.980026
E112	Thymus	Thymus	13_ReprPC	Repressed Polycomb	-12.1258	264.692	0.963461
E112	Thymus	Thymus	14_ReprPCWk	Weak repressed Polycomb	-0.515248	0.511067	0.313367
E112	Thymus	Thymus	15_Quies	Quiescent	-0.77704	0.208404	0.000192601
E112	Thymus	Thymus	2_TssAFlnk	Flank active TSS	-11.12	279.09	0.968218
E112	Thymus	Thymus	3_TxFlnk	Transcription at gene 5' and 3'	-9.14108	267.032	0.972692
E112	Thymus	Thymus	4_Tx	Strong transcription	-14.1492	373.209	0.969758
E112	Thymus	Thymus	5_TxWk	Weak transcription	0.977	0.244061	6.25192e-05
E112	Thymus	Thymus	6_EnhG	Genic enhancers	-11.1249	322.211	0.972457
E112	Thymus	Thymus	7_Enh	Enhancers	-0.307739	1.00541	0.759541
E112	Thymus	Thymus	8_ZNF/Rpts	ZHF genes + repeats	-11.1137	285.946	0.968997
E112	Thymus	Thymus	9_Het	Heterochromatin	2.3517	0.282146	7.74707e-17
E093	Fetal Thymus	Thymus	1_TssA	Actvie TSS	-12.1141	404.745	0.976123
E093	Fetal Thymus	Thymus	10_TssBiv	Bivalent/poised TSS	-10.1189	380.136	0.978764
E093	Fetal Thymus	Thymus	11_BivFlnk	Flank bivalent TSS/Enh	-10.1124	295.636	0.972713
E093	Fetal Thymus	Thymus	12_EnhBiv	Bivalent enhancer	-11.1172	324.997	0.972712
E093	Fetal Thymus	Thymus	13_ReprPC	Repressed Polycomb	-13.1296	409.659	0.974432
E093	Fetal Thymus	Thymus	14_ReprPCWk	Weak repressed Polycomb	-1.29475	1.00541	0.197818
E093	Fetal Thymus	Thymus	15_Quies	Quiescent	-0.338741	0.220027	0.123672
E093	Fetal Thymus	Thymus	2_TssAFlnk	Flank active TSS	-11.1213	263.3	0.966309
E093	Fetal Thymus	Thymus	3_TxFlnk	Transcription at gene 5' and 3'	-9.13141	256.038	0.97155
E093	Fetal Thymus	Thymus	4_Tx	Strong transcription	-0.818513	0.714405	0.251908
E093	Fetal Thymus	Thymus	5_TxWk	Weak transcription	1.19762	0.24409	9.27198e-07
E093	Fetal Thymus	Thymus	6_EnhG	Genic enhancers	-12.1216	355.567	0.972805
E093	Fetal Thymus	Thymus	7_Enh	Enhancers	-1.05387	1.00347	0.293613
E093	Fetal Thymus	Thymus	8_ZNF/Rpts	ZHF genes + repeats	-11.1063	354.964	0.97504
E093	Fetal Thymus	Thymus	9_Het	Heterochromatin	0.654741	0.459826	0.154479
E071	Brain Hippocampus Middle	Brain	1_TssA	Actvie TSS	-12.1228	285.475	0.966128
E071	Brain Hippocampus Middle	Brain	10_TssBiv	Bivalent/poised TSS	-10.1091	286.312	0.971834
E071	Brain Hippocampus Middle	Brain	11_BivFlnk	Flank bivalent TSS/Enh	-10.1134	336.39	0.976016
E071	Brain Hippocampus Middle	Brain	12_EnhBiv	Bivalent enhancer	-10.1195	330.192	0.975551
E071	Brain Hippocampus Middle	Brain	13_ReprPC	Repressed Polycomb	-12.123	338.909	0.971465
E071	Brain Hippocampus Middle	Brain	14_ReprPCWk	Weak repressed Polycomb	-0.853976	0.510793	0.0945514
E071	Brain Hippocampus Middle	Brain	15_Quies	Quiescent	-0.241173	0.211881	0.255017
E071	Brain Hippocampus Middle	Brain	2_TssAFlnk	Flank active TSS	-12.1249	351.771	0.972504
E071	Brain Hippocampus Middle	Brain	3_TxFlnk	Transcription at gene 5' and 3'	-9.12077	356.455	0.979586
E071	Brain Hippocampus Middle	Brain	4_Tx	Strong transcription	0.697813	0.459809	0.129112
E071	Brain Hippocampus Middle	Brain	5_TxWk	Weak transcription	0.556103	0.257225	0.0306235
E071	Brain Hippocampus Middle	Brain	6_EnhG	Genic enhancers	-11.1202	285.424	0.968922
E071	Brain Hippocampus Middle	Brain	7_Enh	Enhancers	0.697562	0.42213	0.0984363
E071	Brain Hippocampus Middle	Brain	8_ZNF/Rpts	ZHF genes + repeats	-11.1013	264.124	0.966474
E071	Brain Hippocampus Middle	Brain	9_Het	Heterochromatin	0.224124	0.586925	0.702565
E074	Brain Substantia Nigra	Brain	1_TssA	Actvie TSS	-12.1236	288.991	0.966537
E074	Brain Substantia Nigra	Brain	10_TssBiv	Bivalent/poised TSS	-9.11197	274.096	0.97348
E074	Brain Substantia Nigra	Brain	11_BivFlnk	Flank bivalent TSS/Enh	-9.12797	408.977	0.982193
E074	Brain Substantia Nigra	Brain	12_EnhBiv	Bivalent enhancer	-9.10625	303.823	0.976089
E074	Brain Substantia Nigra	Brain	13_ReprPC	Repressed Polycomb	-11.1202	266.937	0.966771
E074	Brain Substantia Nigra	Brain	14_ReprPCWk	Weak repressed Polycomb	-0.20035	0.459748	0.662995
E074	Brain Substantia Nigra	Brain	15_Quies	Quiescent	-0.688207	0.208879	0.000985057
E074	Brain Substantia Nigra	Brain	2_TssAFlnk	Flank active TSS	-11.1238	266.462	0.966701
E074	Brain Substantia Nigra	Brain	3_TxFlnk	Transcription at gene 5' and 3'	-8.11859	282.968	0.977111
E074	Brain Substantia Nigra	Brain	4_Tx	Strong transcription	-13.1323	314.853	0.96673
E074	Brain Substantia Nigra	Brain	5_TxWk	Weak transcription	1.09947	0.226092	1.15655e-06
E074	Brain Substantia Nigra	Brain	6_EnhG	Genic enhancers	-11.1184	352.797	0.974859
E074	Brain Substantia Nigra	Brain	7_Enh	Enhancers	0.76294	0.422132	0.0707081
E074	Brain Substantia Nigra	Brain	8_ZNF/Rpts	ZHF genes + repeats	-11.0963	273.622	0.967652
E074	Brain Substantia Nigra	Brain	9_Het	Heterochromatin	0.101442	0.714868	0.887156
E068	Brain Anterior Caudate	Brain	1_TssA	Actvie TSS	-12.1252	257.701	0.962472
E068	Brain Anterior Caudate	Brain	10_TssBiv	Bivalent/poised TSS	-10.1103	368.888	0.978135
E068	Brain Anterior Caudate	Brain	11_BivFlnk	Flank bivalent TSS/Enh	-9.1305	354.065	0.979427
E068	Brain Anterior Caudate	Brain	12_EnhBiv	Bivalent enhancer	-9.11802	343.018	0.978793
E068	Brain Anterior Caudate	Brain	13_ReprPC	Repressed Polycomb	-11.1277	276.87	0.967941
E068	Brain Anterior Caudate	Brain	14_ReprPCWk	Weak repressed Polycomb	-14.19	284.265	0.960188
E068	Brain Anterior Caudate	Brain	15_Quies	Quiescent	0.00648696	0.223864	0.976883
E068	Brain Anterior Caudate	Brain	2_TssAFlnk	Flank active TSS	-12.1245	374.412	0.974167
E068	Brain Anterior Caudate	Brain	3_TxFlnk	Transcription at gene 5' and 3'	-9.12592	382.136	0.980947
E068	Brain Anterior Caudate	Brain	4_Tx	Strong transcription	1.79803	0.290097	5.71823e-10
E068	Brain Anterior Caudate	Brain	5_TxWk	Weak transcription	-0.249114	0.334755	0.456776
E068	Brain Anterior Caudate	Brain	6_EnhG	Genic enhancers	2.12066	0.715059	0.00301981
E068	Brain Anterior Caudate	Brain	7_Enh	Enhancers	0.13778	0.586924	0.814403
E068	Brain Anterior Caudate	Brain	8_ZNF/Rpts	ZHF genes + repeats	-11.0957	268.282	0.96701
E068	Brain Anterior Caudate	Brain	9_Het	Heterochromatin	-13.1442	261.027	0.959839
E069	Brain Cingulate Gyrus	Brain	1_TssA	Actvie TSS	-12.1223	286.752	0.96628
E069	Brain Cingulate Gyrus	Brain	10_TssBiv	Bivalent/poised TSS	-10.115	295.629	0.972705
E069	Brain Cingulate Gyrus	Brain	11_BivFlnk	Flank bivalent TSS/Enh	-9.12202	271.606	0.973208
E069	Brain Cingulate Gyrus	Brain	12_EnhBiv	Bivalent enhancer	-10.1142	380.031	0.978768
E069	Brain Cingulate Gyrus	Brain	13_ReprPC	Repressed Polycomb	-12.1229	319.474	0.96973
E069	Brain Cingulate Gyrus	Brain	14_ReprPCWk	Weak repressed Polycomb	0.189545	0.321116	0.55501
E069	Brain Cingulate Gyrus	Brain	15_Quies	Quiescent	-0.49784	0.208876	0.0171524
E069	Brain Cingulate Gyrus	Brain	2_TssAFlnk	Flank active TSS	-12.1264	393.719	0.975429
E069	Brain Cingulate Gyrus	Brain	3_TxFlnk	Transcription at gene 5' and 3'	-8.12414	268.359	0.975849
E069	Brain Cingulate Gyrus	Brain	4_Tx	Strong transcription	0.862748	0.459817	0.0606161
E069	Brain Cingulate Gyrus	Brain	5_TxWk	Weak transcription	0.763171	0.244054	0.00176562
E069	Brain Cingulate Gyrus	Brain	6_EnhG	Genic enhancers	1.44129	1.00558	0.151776
E069	Brain Cingulate Gyrus	Brain	7_Enh	Enhancers	-0.27924	0.714837	0.696067
E069	Brain Cingulate Gyrus	Brain	8_ZNF/Rpts	ZHF genes + repeats	-11.0972	306.94	0.971159
E069	Brain Cingulate Gyrus	Brain	9_Het	Heterochromatin	-13.1299	330.949	0.968353
E072	Brain Inferior Temporal Lobe	Brain	1_TssA	Actvie TSS	-12.1245	270.434	0.96424
E072	Brain Inferior Temporal Lobe	Brain	10_TssBiv	Bivalent/poised TSS	-10.1212	325.417	0.975188
E072	Brain Inferior Temporal Lobe	Brain	11_BivFlnk	Flank bivalent TSS/Enh	-9.11926	282.056	0.974208
E072	Brain Inferior Temporal Lobe	Brain	12_EnhBiv	Bivalent enhancer	-9.11602	275.139	0.973569
E072	Brain Inferior Temporal Lobe	Brain	13_ReprPC	Repressed Polycomb	-12.1249	367.596	0.973687
E072	Brain Inferior Temporal Lobe	Brain	14_ReprPCWk	Weak repressed Polycomb	-1.0017	0.586906	0.087868
E072	Brain Inferior Temporal Lobe	Brain	15_Quies	Quiescent	-0.488207	0.209466	0.0197679
E072	Brain Inferior Temporal Lobe	Brain	2_TssAFlnk	Flank active TSS	-12.1208	392.262	0.975349
E072	Brain Inferior Temporal Lobe	Brain	3_TxFlnk	Transcription at gene 5' and 3'	-9.10752	415.339	0.982505
E072	Brain Inferior Temporal Lobe	Brain	4_Tx	Strong transcription	0.492388	0.511172	0.335421
E072	Brain Inferior Temporal Lobe	Brain	5_TxWk	Weak transcription	0.951339	0.231096	3.84441e-05
E072	Brain Inferior Temporal Lobe	Brain	6_EnhG	Genic enhancers	-11.1167	295.147	0.969955
E072	Brain Inferior Temporal Lobe	Brain	7_Enh	Enhancers	1.11515	0.393097	0.00455629
E072	Brain Inferior Temporal Lobe	Brain	8_ZNF/Rpts	ZHF genes + repeats	-11.0939	281.534	0.968567
E072	Brain Inferior Temporal Lobe	Brain	9_Het	Heterochromatin	-13.1368	299.002	0.964956
E067	Brain Angular Gyrus	Brain	1_TssA	Actvie TSS	-12.1235	273.545	0.964649
E067	Brain Angular Gyrus	Brain	10_TssBiv	Bivalent/poised TSS	-10.1218	400.446	0.979835
E067	Brain Angular Gyrus	Brain	11_BivFlnk	Flank bivalent TSS/Enh	-9.11587	418.954	0.98264
E067	Brain Angular Gyrus	Brain	12_EnhBiv	Bivalent enhancer	-9.11522	364.878	0.98007
E067	Brain Angular Gyrus	Brain	13_ReprPC	Repressed Polycomb	-12.1236	414.473	0.976665
E067	Brain Angular Gyrus	Brain	14_ReprPCWk	Weak repressed Polycomb	-1.31042	0.714828	0.0667741
E067	Brain Angular Gyrus	Brain	15_Quies	Quiescent	-0.164929	0.22185	0.457225
E067	Brain Angular Gyrus	Brain	2_TssAFlnk	Flank active TSS	-11.1212	279.509	0.968262
E067	Brain Angular Gyrus	Brain	3_TxFlnk	Transcription at gene 5' and 3'	-8.11608	362.261	0.982126
E067	Brain Angular Gyrus	Brain	4_Tx	Strong transcription	0.117657	0.714893	0.869275
E067	Brain Angular Gyrus	Brain	5_TxWk	Weak transcription	0.762551	0.240383	0.00151274
E067	Brain Angular Gyrus	Brain	6_EnhG	Genic enhancers	1.76651	1.00565	0.0789866
E067	Brain Angular Gyrus	Brain	7_Enh	Enhancers	-0.114744	0.714858	0.872477
E067	Brain Angular Gyrus	Brain	8_ZNF/Rpts	ZHF genes + repeats	-11.0849	314.528	0.971886
E067	Brain Angular Gyrus	Brain	9_Het	Heterochromatin	-13.128	384.98	0.972797
E073	Brain_Dorsolateral_Prefrontal_Cortex	Brain	1_TssA	Actvie TSS	-12.1237	270.446	0.964244
E073	Brain_Dorsolateral_Prefrontal_Cortex	Brain	10_TssBiv	Bivalent/poised TSS	-10.1182	317.491	0.974576
E073	Brain_Dorsolateral_Prefrontal_Cortex	Brain	11_BivFlnk	Flank bivalent TSS/Enh	-9.12442	323.043	0.977467
E073	Brain_Dorsolateral_Prefrontal_Cortex	Brain	12_EnhBiv	Bivalent enhancer	-9.11611	270.123	0.973078
E073	Brain_Dorsolateral_Prefrontal_Cortex	Brain	13_ReprPC	Repressed Polycomb	-12.1246	397.904	0.975691
E073	Brain_Dorsolateral_Prefrontal_Cortex	Brain	14_ReprPCWk	Weak repressed Polycomb	-2.0617	1.00381	0.0399873
E073	Brain_Dorsolateral_Prefrontal_Cortex	Brain	15_Quies	Quiescent	-0.203976	0.219994	0.353829
E073	Brain_Dorsolateral_Prefrontal_Cortex	Brain	2_TssAFlnk	Flank active TSS	-11.121	280.772	0.968405
E073	Brain_Dorsolateral_Prefrontal_Cortex	Brain	3_TxFlnk	Transcription at gene 5' and 3'	-8.12073	268.405	0.975863
E073	Brain_Dorsolateral_Prefrontal_Cortex	Brain	4_Tx	Strong transcription	0.0419034	0.714885	0.953258
E073	Brain_Dorsolateral_Prefrontal_Cortex	Brain	5_TxWk	Weak transcription	1.07458	0.226097	2.007e-06
E073	Brain_Dorsolateral_Prefrontal_Cortex	Brain	6_EnhG	Genic enhancers	-11.1196	334.479	0.97348
E073	Brain_Dorsolateral_Prefrontal_Cortex	Brain	7_Enh	Enhancers	-13.1422	313.025	0.966511
E073	Brain_Dorsolateral_Prefrontal_Cortex	Brain	8_ZNF/Rpts	ZHF genes + repeats	-11.0956	317.864	0.972154
E073	Brain_Dorsolateral_Prefrontal_Cortex	Brain	9_Het	Heterochromatin	-13.1303	338.483	0.969057
E070	Brain Germinal Matrix	Brain	1_TssA	Actvie TSS	-12.1192	338.37	0.971429
E070	Brain Germinal Matrix	Brain	10_TssBiv	Bivalent/poised TSS	-11.1156	343.18	0.974161
E070	Brain Germinal Matrix	Brain	11_BivFlnk	Flank bivalent TSS/Enh	-11.122	409.679	0.978342
E070	Brain Germinal Matrix	Brain	12_EnhBiv	Bivalent enhancer	-10.122	286.802	0.971846
E070	Brain Germinal Matrix	Brain	13_ReprPC	Repressed Polycomb	-12.1272	260.423	0.962858
E070	Brain Germinal Matrix	Brain	14_ReprPCWk	Weak repressed Polycomb	-1.40774	0.714814	0.0489103
E070	Brain Germinal Matrix	Brain	15_Quies	Quiescent	0.0262504	0.226076	0.907563
E070	Brain Germinal Matrix	Brain	2_TssAFlnk	Flank active TSS	-12.1186	406.787	0.976234
E070	Brain Germinal Matrix	Brain	3_TxFlnk	Transcription at gene 5' and 3'	-9.12279	358.787	0.979715
E070	Brain Germinal Matrix	Brain	4_Tx	Strong transcription	-0.361815	0.714843	0.612754
E070	Brain Germinal Matrix	Brain	5_TxWk	Weak transcription	1.08487	0.237017	4.71325e-06
E070	Brain Germinal Matrix	Brain	6_EnhG	Genic enhancers	-10.1193	266.654	0.969728
E070	Brain Germinal Matrix	Brain	7_Enh	Enhancers	-13.1447	296.164	0.964599
E070	Brain Germinal Matrix	Brain	8_ZNF/Rpts	ZHF genes + repeats	-11.1171	291.518	0.96958
E070	Brain Germinal Matrix	Brain	9_Het	Heterochromatin	-14.1446	390.781	0.971126
E082	Fetal Brain Female	Brain	1_TssA	Actvie TSS	-12.1227	289.926	0.966648
E082	Fetal Brain Female	Brain	10_TssBiv	Bivalent/poised TSS	-11.1163	376.189	0.976426
E082	Fetal Brain Female	Brain	11_BivFlnk	Flank bivalent TSS/Enh	-10.1208	338.097	0.976119
E082	Fetal Brain Female	Brain	12_EnhBiv	Bivalent enhancer	-10.1142	381.725	0.978862
E082	Fetal Brain Female	Brain	13_ReprPC	Repressed Polycomb	-13.1347	365.493	0.971333
E082	Fetal Brain Female	Brain	14_ReprPCWk	Weak repressed Polycomb	-1.22337	0.714838	0.0870086
E082	Fetal Brain Female	Brain	15_Quies	Quiescent	-0.339239	0.211896	0.109383
E082	Fetal Brain Female	Brain	2_TssAFlnk	Flank active TSS	-11.1175	260.07	0.965902
E082	Fetal Brain Female	Brain	3_TxFlnk	Transcription at gene 5' and 3'	-9.12337	324.257	0.977554
E082	Fetal Brain Female	Brain	4_Tx	Strong transcription	1.40516	0.309436	5.59749e-06
E082	Fetal Brain Female	Brain	5_TxWk	Weak transcription	0.890778	0.244041	0.000262128
E082	Fetal Brain Female	Brain	6_EnhG	Genic enhancers	-10.1256	276.453	0.970783
E082	Fetal Brain Female	Brain	7_Enh	Enhancers	-0.449976	1.00536	0.654457
E082	Fetal Brain Female	Brain	8_ZNF/Rpts	ZHF genes + repeats	-11.1178	266.76	0.966756
E082	Fetal Brain Female	Brain	9_Het	Heterochromatin	-14.1615	326.453	0.965399
E081	Fetal Brain Male	Brain	1_TssA	Actvie TSS	-11.1147	257.471	0.965567
E081	Fetal Brain Male	Brain	10_TssBiv	Bivalent/poised TSS	-9.1145	326.988	0.977763
E081	Fetal Brain Male	Brain	11_BivFlnk	Flank bivalent TSS/Enh	-9.11737	277.095	0.973752
E081	Fetal Brain Male	Brain	12_EnhBiv	Bivalent enhancer	-11.1178	271.847	0.967378
E081	Fetal Brain Male	Brain	13_ReprPC	Repressed Polycomb	-13.1403	305.487	0.96569
E081	Fetal Brain Male	Brain	14_ReprPCWk	Weak repressed Polycomb	-1.13629	0.586903	0.0528581
E081	Fetal Brain Male	Brain	15_Quies	Quiescent	-0.715725	0.207509	0.000562409
E081	Fetal Brain Male	Brain	2_TssAFlnk	Flank active TSS	-11.1214	305.739	0.970983
E081	Fetal Brain Male	Brain	3_TxFlnk	Transcription at gene 5' and 3'	-7.0833	290.673	0.980559
E081	Fetal Brain Male	Brain	4_Tx	Strong transcription	-12.1169	345.48	0.972022
E081	Fetal Brain Male	Brain	5_TxWk	Weak transcription	1.65706	0.209487	2.57237e-15
E081	Fetal Brain Male	Brain	6_EnhG	Genic enhancers	-9.11089	325.435	0.977665
E081	Fetal Brain Male	Brain	7_Enh	Enhancers	-0.441138	0.714797	0.537135
E081	Fetal Brain Male	Brain	8_ZNF/Rpts	ZHF genes + repeats	-12.1051	393.507	0.975459
E081	Fetal Brain Male	Brain	9_Het	Heterochromatin	-13.1299	330.359	0.968297
E063	Adipose Nuclei	Adipose	1_TssA	Actvie TSS	-12.118	371.217	0.973958
E063	Adipose Nuclei	Adipose	10_TssBiv	Bivalent/poised TSS	-9.12432	312.81	0.97673
E063	Adipose Nuclei	Adipose	11_BivFlnk	Flank bivalent TSS/Enh	-10.1293	280.352	0.971178
E063	Adipose Nuclei	Adipose	12_EnhBiv	Bivalent enhancer	-11.118	393.621	0.977466
E063	Adipose Nuclei	Adipose	13_ReprPC	Repressed Polycomb	-13.1334	397.536	0.973645
E063	Adipose Nuclei	Adipose	14_ReprPCWk	Weak repressed Polycomb	-0.989033	0.511122	0.0529872
E063	Adipose Nuclei	Adipose	15_Quies	Quiescent	1.28613	0.289997	9.20837e-06
E063	Adipose Nuclei	Adipose	2_TssAFlnk	Flank active TSS	-12.1253	282.418	0.965754
E063	Adipose Nuclei	Adipose	3_TxFlnk	Transcription at gene 5' and 3'	-9.12476	308.915	0.976435
E063	Adipose Nuclei	Adipose	4_Tx	Strong transcription	-14.1593	335.655	0.966352
E063	Adipose Nuclei	Adipose	5_TxWk	Weak transcription	-0.861546	0.459479	0.060786
E063	Adipose Nuclei	Adipose	6_EnhG	Genic enhancers	-12.1245	413.44	0.976605
E063	Adipose Nuclei	Adipose	7_Enh	Enhancers	-1.22145	1.00542	0.224418
E063	Adipose Nuclei	Adipose	8_ZNF/Rpts	ZHF genes + repeats	-12.1065	325.229	0.970306
E063	Adipose Nuclei	Adipose	9_Het	Heterochromatin	0.0726497	0.511139	0.886975
E100	Psoas Muscle	Muscle	1_TssA	Actvie TSS	-12.1236	277.469	0.965149
E100	Psoas Muscle	Muscle	10_TssBiv	Bivalent/poised TSS	-10.1213	326.98	0.975306
E100	Psoas Muscle	Muscle	11_BivFlnk	Flank bivalent TSS/Enh	-9.12833	269.947	0.973024
E100	Psoas Muscle	Muscle	12_EnhBiv	Bivalent enhancer	-9.11818	378.741	0.980793
E100	Psoas Muscle	Muscle	13_ReprPC	Repressed Polycomb	-11.1204	360.047	0.975361
E100	Psoas Muscle	Muscle	14_ReprPCWk	Weak repressed Polycomb	-14.1925	272.145	0.958409
E100	Psoas Muscle	Muscle	15_Quies	Quiescent	-0.0227067	0.226086	0.92
E100	Psoas Muscle	Muscle	2_TssAFlnk	Flank active TSS	-10.1164	270.373	0.970153
E100	Psoas Muscle	Muscle	3_TxFlnk	Transcription at gene 5' and 3'	-7.11201	261.507	0.978303
E100	Psoas Muscle	Muscle	4_Tx	Strong transcription	-12.1157	344.972	0.971983
E100	Psoas Muscle	Muscle	5_TxWk	Weak transcription	0.870402	0.228522	0.000139625
E100	Psoas Muscle	Muscle	6_EnhG	Genic enhancers	-9.12428	265.623	0.972598
E100	Psoas Muscle	Muscle	7_Enh	Enhancers	-13.1432	298.237	0.964849
E100	Psoas Muscle	Muscle	8_ZNF/Rpts	ZHF genes + repeats	-11.1152	345.198	0.974313
E100	Psoas Muscle	Muscle	9_Het	Heterochromatin	-1.12138	1.00543	0.264714
E108	Skeletal Muscle Female	Muscle	1_TssA	Actvie TSS	-12.1215	345.933	0.972048
E108	Skeletal Muscle Female	Muscle	10_TssBiv	Bivalent/poised TSS	-10.119	345.835	0.976658
E108	Skeletal Muscle Female	Muscle	11_BivFlnk	Flank bivalent TSS/Enh	-10.1218	294.813	0.972611
E108	Skeletal Muscle Female	Muscle	12_EnhBiv	Bivalent enhancer	-11.1145	365.04	0.97571
E108	Skeletal Muscle Female	Muscle	13_ReprPC	Repressed Polycomb	-13.1306	363.029	0.971147
E108	Skeletal Muscle Female	Muscle	14_ReprPCWk	Weak repressed Polycomb	-2.33453	1.00541	0.0202344
E108	Skeletal Muscle Female	Muscle	15_Quies	Quiescent	-0.281932	0.210968	0.181428
E108	Skeletal Muscle Female	Muscle	2_TssAFlnk	Flank active TSS	-12.1258	292.882	0.966976
E108	Skeletal Muscle Female	Muscle	3_TxFlnk	Transcription at gene 5' and 3'	-9.125	262.161	0.972234
E108	Skeletal Muscle Female	Muscle	4_Tx	Strong transcription	0.98362	0.369917	0.00783657
E108	Skeletal Muscle Female	Muscle	5_TxWk	Weak transcription	0.581987	0.262516	0.0266258
E108	Skeletal Muscle Female	Muscle	6_EnhG	Genic enhancers	-12.1203	386.094	0.974957
E108	Skeletal Muscle Female	Muscle	7_Enh	Enhancers	-14.1571	388.545	0.970934
E108	Skeletal Muscle Female	Muscle	8_ZNF/Rpts	ZHF genes + repeats	-11.0944	307.76	0.971243
E108	Skeletal Muscle Female	Muscle	9_Het	Heterochromatin	2.36466	0.32123	1.82166e-13
E107	Skeletal Muscle Male	Muscle	1_TssA	Actvie TSS	-12.1199	347.786	0.9722
E107	Skeletal Muscle Male	Muscle	10_TssBiv	Bivalent/poised TSS	-10.1219	303.681	0.973411
E107	Skeletal Muscle Male	Muscle	11_BivFlnk	Flank bivalent TSS/Enh	-11.1208	379.724	0.976636
E107	Skeletal Muscle Male	Muscle	12_EnhBiv	Bivalent enhancer	-11.122	264.565	0.966468
E107	Skeletal Muscle Male	Muscle	13_ReprPC	Repressed Polycomb	-13.1481	258.476	0.959431
E107	Skeletal Muscle Male	Muscle	14_ReprPCWk	Weak repressed Polycomb	-0.686548	0.421998	0.103758
E107	Skeletal Muscle Male	Muscle	15_Quies	Quiescent	-0.341223	0.208383	0.101531
E107	Skeletal Muscle Male	Muscle	2_TssAFlnk	Flank active TSS	-12.1265	292.787	0.966963
E107	Skeletal Muscle Male	Muscle	3_TxFlnk	Transcription at gene 5' and 3'	-10.1265	282.584	0.971414
E107	Skeletal Muscle Male	Muscle	4_Tx	Strong transcription	0.852833	0.422165	0.0433687
E107	Skeletal Muscle Male	Muscle	5_TxWk	Weak transcription	0.619449	0.262518	0.0182927
E107	Skeletal Muscle Male	Muscle	6_EnhG	Genic enhancers	-12.1233	369.866	0.973852
E107	Skeletal Muscle Male	Muscle	7_Enh	Enhancers	-14.1537	402.96	0.971981
E107	Skeletal Muscle Male	Muscle	8_ZNF/Rpts	ZHF genes + repeats	-11.1122	340.498	0.973966
E107	Skeletal Muscle Male	Muscle	9_Het	Heterochromatin	2.39608	0.309536	9.87402e-15
E089	Fetal Muscle Trunk	Muscle	1_TssA	Actvie TSS	-12.1172	362.82	0.973358
E089	Fetal Muscle Trunk	Muscle	10_TssBiv	Bivalent/poised TSS	-10.1229	376.512	0.978551
E089	Fetal Muscle Trunk	Muscle	11_BivFlnk	Flank bivalent TSS/Enh	-11.1236	329.584	0.973076
E089	Fetal Muscle Trunk	Muscle	12_EnhBiv	Bivalent enhancer	-13.1339	375.415	0.972092
E089	Fetal Muscle Trunk	Muscle	13_ReprPC	Repressed Polycomb	-13.1371	328.601	0.96811
E089	Fetal Muscle Trunk	Muscle	14_ReprPCWk	Weak repressed Polycomb	0.454004	0.268306	0.0906245
E089	Fetal Muscle Trunk	Muscle	15_Quies	Quiescent	-0.385287	0.207534	0.063382
E089	Fetal Muscle Trunk	Muscle	2_TssAFlnk	Flank active TSS	-11.117	309.871	0.971381
E089	Fetal Muscle Trunk	Muscle	3_TxFlnk	Transcription at gene 5' and 3'	-9.11801	351.398	0.979299
E089	Fetal Muscle Trunk	Muscle	4_Tx	Strong transcription	1.2129	0.29008	2.8991e-05
E089	Fetal Muscle Trunk	Muscle	5_TxWk	Weak transcription	0.428604	0.290018	0.139447
E089	Fetal Muscle Trunk	Muscle	6_EnhG	Genic enhancers	-12.1269	312.894	0.969084
E089	Fetal Muscle Trunk	Muscle	7_Enh	Enhancers	-13.1435	296.436	0.964635
E089	Fetal Muscle Trunk	Muscle	8_ZNF/Rpts	ZHF genes + repeats	-11.1102	312.9	0.971675
E089	Fetal Muscle Trunk	Muscle	9_Het	Heterochromatin	-14.145	389.545	0.971034
E090	Fetal Muscle Leg	Muscle	1_TssA	Actvie TSS	-12.1173	370.492	0.973909
E090	Fetal Muscle Leg	Muscle	10_TssBiv	Bivalent/poised TSS	-10.1242	349.003	0.976858
E090	Fetal Muscle Leg	Muscle	11_BivFlnk	Flank bivalent TSS/Enh	-11.1171	361.514	0.975468
E090	Fetal Muscle Leg	Muscle	12_EnhBiv	Bivalent enhancer	-12.1262	330.286	0.970713
E090	Fetal Muscle Leg	Muscle	13_ReprPC	Repressed Polycomb	0.146661	0.714865	0.837448
E090	Fetal Muscle Leg	Muscle	14_ReprPCWk	Weak repressed Polycomb	0.11849	0.309338	0.701686
E090	Fetal Muscle Leg	Muscle	15_Quies	Quiescent	-0.133517	0.207997	0.520926
E090	Fetal Muscle Leg	Muscle	2_TssAFlnk	Flank active TSS	-11.1191	270.697	0.967236
E090	Fetal Muscle Leg	Muscle	3_TxFlnk	Transcription at gene 5' and 3'	-9.12454	268.522	0.972893
E090	Fetal Muscle Leg	Muscle	4_Tx	Strong transcription	1.36238	0.274856	7.17006e-07
E090	Fetal Muscle Leg	Muscle	5_TxWk	Weak transcription	-0.246798	0.350755	0.481669
E090	Fetal Muscle Leg	Muscle	6_EnhG	Genic enhancers	0.136326	1.00546	0.892149
E090	Fetal Muscle Leg	Muscle	7_Enh	Enhancers	-14.1653	353.878	0.96807
E090	Fetal Muscle Leg	Muscle	8_ZNF/Rpts	ZHF genes + repeats	-11.115	259.653	0.965855
E090	Fetal Muscle Leg	Muscle	9_Het	Heterochromatin	-0.419545	0.586891	0.474695
E083	Fetal Heart	Heart	1_TssA	Actvie TSS	-12.1162	413.651	0.976633
E083	Fetal Heart	Heart	10_TssBiv	Bivalent/poised TSS	-8.1482	380.425	0.982912
E083	Fetal Heart	Heart	11_BivFlnk	Flank bivalent TSS/Enh	-8.10888	307.668	0.978973
E083	Fetal Heart	Heart	12_EnhBiv	Bivalent enhancer	-10.1163	279.985	0.971177
E083	Fetal Heart	Heart	13_ReprPC	Repressed Polycomb	-12.1292	259.971	0.962787
E083	Fetal Heart	Heart	14_ReprPCWk	Weak repressed Polycomb	-1.38113	0.714821	0.0533431
E083	Fetal Heart	Heart	15_Quies	Quiescent	-0.355922	0.214051	0.0963549
E083	Fetal Heart	Heart	2_TssAFlnk	Flank active TSS	-11.1231	262.741	0.966232
E083	Fetal Heart	Heart	3_TxFlnk	Transcription at gene 5' and 3'	-7.10869	271.474	0.979109
E083	Fetal Heart	Heart	4_Tx	Strong transcription	3.19228	0.422557	4.19911e-14
E083	Fetal Heart	Heart	5_TxWk	Weak transcription	0.329005	0.274791	0.231193
E083	Fetal Heart	Heart	6_EnhG	Genic enhancers	2.14846	1.00575	0.0326655
E083	Fetal Heart	Heart	7_Enh	Enhancers	0.771586	0.334772	0.0211773
E083	Fetal Heart	Heart	8_ZNF/Rpts	ZHF genes + repeats	-11.0917	282.624	0.968695
E083	Fetal Heart	Heart	9_Het	Heterochromatin	-12.1195	341.53	0.971692
E104	Right Atrium	Heart	1_TssA	Actvie TSS	-13.1281	419.387	0.975028
E104	Right Atrium	Heart	10_TssBiv	Bivalent/poised TSS	-9.13472	325.072	0.977582
E104	Right Atrium	Heart	11_BivFlnk	Flank bivalent TSS/Enh	-7.13504	295.237	0.980719
E104	Right Atrium	Heart	12_EnhBiv	Bivalent enhancer	-7.11482	295.126	0.980767
E104	Right Atrium	Heart	13_ReprPC	Repressed Polycomb	-10.1243	306.353	0.973636
E104	Right Atrium	Heart	14_ReprPCWk	Weak repressed Polycomb	-0.61443	0.511066	0.229266
E104	Right Atrium	Heart	15_Quies	Quiescent	0.756916	0.281896	0.00725093
E104	Right Atrium	Heart	2_TssAFlnk	Flank active TSS	-11.121	395.783	0.977583
E104	Right Atrium	Heart	3_TxFlnk	Transcription at gene 5' and 3'	-10.1148	278.645	0.971043
E104	Right Atrium	Heart	4_Tx	Strong transcription	-10.1182	357.463	0.977419
E104	Right Atrium	Heart	5_TxWk	Weak transcription	-0.911672	0.421804	0.0306672
E104	Right Atrium	Heart	6_EnhG	Genic enhancers	-9.11519	296.232	0.975453
E104	Right Atrium	Heart	7_Enh	Enhancers	-0.930453	1.0043	0.354203
E104	Right Atrium	Heart	8_ZNF/Rpts	ZHF genes + repeats	-10.0986	304.362	0.973531
E104	Right Atrium	Heart	9_Het	Heterochromatin	0.652511	0.511217	0.201819
E095	Left Ventricle	Heart	1_TssA	Actvie TSS	-12.1223	297.876	0.967538
E095	Left Ventricle	Heart	10_TssBiv	Bivalent/poised TSS	-9.12652	259.23	0.971915
E095	Left Ventricle	Heart	11_BivFlnk	Flank bivalent TSS/Enh	-9.12469	340.255	0.978606
E095	Left Ventricle	Heart	12_EnhBiv	Bivalent enhancer	-10.116	355.786	0.977317
E095	Left Ventricle	Heart	13_ReprPC	Repressed Polycomb	-12.1261	327.753	0.970487
E095	Left Ventricle	Heart	14_ReprPCWk	Weak repressed Polycomb	-1.02758	0.459756	0.0254139
E095	Left Ventricle	Heart	15_Quies	Quiescent	0.0557701	0.210965	0.791505
E095	Left Ventricle	Heart	2_TssAFlnk	Flank active TSS	-11.1196	419.386	0.978847
E095	Left Ventricle	Heart	3_TxFlnk	Transcription at gene 5' and 3'	-8.13946	266.566	0.975641
E095	Left Ventricle	Heart	4_Tx	Strong transcription	0.249674	0.511168	0.625239
E095	Left Ventricle	Heart	5_TxWk	Weak transcription	0.448353	0.244061	0.0662025
E095	Left Ventricle	Heart	6_EnhG	Genic enhancers	-12.1277	397.912	0.975686
E095	Left Ventricle	Heart	7_Enh	Enhancers	-14.1529	414.247	0.972745
E095	Left Ventricle	Heart	8_ZNF/Rpts	ZHF genes + repeats	-11.1137	294.006	0.969846
E095	Left Ventricle	Heart	9_Het	Heterochromatin	1.00597	0.393112	0.0104973
E105	Right Ventricle	Heart	1_TssA	Actvie TSS	-12.1248	275.83	0.964938
E105	Right Ventricle	Heart	10_TssBiv	Bivalent/poised TSS	-9.12292	316.519	0.977006
E105	Right Ventricle	Heart	11_BivFlnk	Flank bivalent TSS/Enh	-9.12099	280.43	0.974053
E105	Right Ventricle	Heart	12_EnhBiv	Bivalent enhancer	-9.11776	262.199	0.97226
E105	Right Ventricle	Heart	13_ReprPC	Repressed Polycomb	-11.1245	280.227	0.968334
E105	Right Ventricle	Heart	14_ReprPCWk	Weak repressed Polycomb	-0.382006	0.45973	0.40601
E105	Right Ventricle	Heart	15_Quies	Quiescent	-0.231491	0.21534	0.282373
E105	Right Ventricle	Heart	2_TssAFlnk	Flank active TSS	-11.1203	309.923	0.971377
E105	Right Ventricle	Heart	3_TxFlnk	Transcription at gene 5' and 3'	-9.12413	364.914	0.980052
E105	Right Ventricle	Heart	4_Tx	Strong transcription	-0.636518	1.00517	0.526575
E105	Right Ventricle	Heart	5_TxWk	Weak transcription	0.72585	0.233931	0.00191677
E105	Right Ventricle	Heart	6_EnhG	Genic enhancers	-11.1251	259.019	0.965741
E105	Right Ventricle	Heart	7_Enh	Enhancers	-13.1461	284.214	0.963108
E105	Right Ventricle	Heart	8_ZNF/Rpts	ZHF genes + repeats	-10.1031	289.887	0.972198
E105	Right Ventricle	Heart	9_Het	Heterochromatin	0.55207	0.586954	0.346927
E065	Aorta	Heart	1_TssA	Actvie TSS	-12.1248	271.178	0.964337
E065	Aorta	Heart	10_TssBiv	Bivalent/poised TSS	-8.12943	264.149	0.975448
E065	Aorta	Heart	11_BivFlnk	Flank bivalent TSS/Enh	-8.11589	279.572	0.976841
E065	Aorta	Heart	12_EnhBiv	Bivalent enhancer	-8.11811	376.958	0.982818
E065	Aorta	Heart	13_ReprPC	Repressed Polycomb	-10.1208	298.899	0.972989
E065	Aorta	Heart	14_ReprPCWk	Weak repressed Polycomb	-0.220211	0.459771	0.631968
E065	Aorta	Heart	15_Quies	Quiescent	-0.620521	0.207522	0.00278839
E065	Aorta	Heart	2_TssAFlnk	Flank active TSS	-9.11608	308.745	0.976445
E065	Aorta	Heart	3_TxFlnk	Transcription at gene 5' and 3'	-8.15624	397.3	0.983621
E065	Aorta	Heart	4_Tx	Strong transcription	-0.732829	1.00498	0.465882
E065	Aorta	Heart	5_TxWk	Weak transcription	0.46492	0.233944	0.0468876
E065	Aorta	Heart	6_EnhG	Genic enhancers	-10.1263	355.381	0.977268
E065	Aorta	Heart	7_Enh	Enhancers	0.747407	0.714888	0.295798
E065	Aorta	Heart	8_ZNF/Rpts	ZHF genes + repeats	-12.1084	409.994	0.976439
E065	Aorta	Heart	9_Het	Heterochromatin	1.07767	0.281965	0.000132374
E078	Duodenum Smooth Muscle	Sm. Muscle	1_TssA	Actvie TSS	-12.1239	276.315	0.965002
E078	Duodenum Smooth Muscle	Sm. Muscle	10_TssBiv	Bivalent/poised TSS	-11.1272	399.478	0.977778
E078	Duodenum Smooth Muscle	Sm. Muscle	11_BivFlnk	Flank bivalent TSS/Enh	-10.1184	327.397	0.975345
E078	Duodenum Smooth Muscle	Sm. Muscle	12_EnhBiv	Bivalent enhancer	-10.1094	341.252	0.976367
E078	Duodenum Smooth Muscle	Sm. Muscle	13_ReprPC	Repressed Polycomb	-12.1268	281.818	0.965677
E078	Duodenum Smooth Muscle	Sm. Muscle	14_ReprPCWk	Weak repressed Polycomb	0.281114	0.350755	0.422869
E078	Duodenum Smooth Muscle	Sm. Muscle	15_Quies	Quiescent	-0.52973	0.208894	0.0112166
E078	Duodenum Smooth Muscle	Sm. Muscle	2_TssAFlnk	Flank active TSS	-11.1199	274.387	0.967673
E078	Duodenum Smooth Muscle	Sm. Muscle	3_TxFlnk	Transcription at gene 5' and 3'	-9.12802	311.746	0.976641
E078	Duodenum Smooth Muscle	Sm. Muscle	4_Tx	Strong transcription	0.534531	0.422167	0.205456
E078	Duodenum Smooth Muscle	Sm. Muscle	5_TxWk	Weak transcription	0.611812	0.257242	0.01739
E078	Duodenum Smooth Muscle	Sm. Muscle	6_EnhG	Genic enhancers	-11.1228	393.116	0.977428
E078	Duodenum Smooth Muscle	Sm. Muscle	7_Enh	Enhancers	0.18167	0.714864	0.799393
E078	Duodenum Smooth Muscle	Sm. Muscle	8_ZNF/Rpts	ZHF genes + repeats	-12.1059	331.183	0.970841
E078	Duodenum Smooth Muscle	Sm. Muscle	9_Het	Heterochromatin	0.64231	0.459776	0.162412
E076	Colon Smooth Muscle	Sm. Muscle	1_TssA	Actvie TSS	-12.1212	297.498	0.9675
E076	Colon Smooth Muscle	Sm. Muscle	10_TssBiv	Bivalent/poised TSS	-10.1227	362.021	0.977693
E076	Colon Smooth Muscle	Sm. Muscle	11_BivFlnk	Flank bivalent TSS/Enh	-9.12281	356.589	0.979589
E076	Colon Smooth Muscle	Sm. Muscle	12_EnhBiv	Bivalent enhancer	-9.11897	289.071	0.974834
E076	Colon Smooth Muscle	Sm. Muscle	13_ReprPC	Repressed Polycomb	-12.12	414.654	0.976682
E076	Colon Smooth Muscle	Sm. Muscle	14_ReprPCWk	Weak repressed Polycomb	-14.1533	393.833	0.971332
E076	Colon Smooth Muscle	Sm. Muscle	15_Quies	Quiescent	-0.249013	0.22849	0.275792
E076	Colon Smooth Muscle	Sm. Muscle	2_TssAFlnk	Flank active TSS	-12.1204	416.656	0.976793
E076	Colon Smooth Muscle	Sm. Muscle	3_TxFlnk	Transcription at gene 5' and 3'	-9.13635	407.956	0.982133
E076	Colon Smooth Muscle	Sm. Muscle	4_Tx	Strong transcription	-13.1314	303.269	0.965463
E076	Colon Smooth Muscle	Sm. Muscle	5_TxWk	Weak transcription	1.02145	0.231113	9.88386e-06
E076	Colon Smooth Muscle	Sm. Muscle	6_EnhG	Genic enhancers	-11.1173	354.251	0.974964
E076	Colon Smooth Muscle	Sm. Muscle	7_Enh	Enhancers	-1.07043	1.00331	0.286017
E076	Colon Smooth Muscle	Sm. Muscle	8_ZNF/Rpts	ZHF genes + repeats	-11.0988	282.772	0.968691
E076	Colon Smooth Muscle	Sm. Muscle	9_Het	Heterochromatin	-12.1207	280.926	0.965585
E103	Rectal Smooth Muscle	Sm. Muscle	1_TssA	Actvie TSS	-12.1252	265.045	0.963511
E103	Rectal Smooth Muscle	Sm. Muscle	10_TssBiv	Bivalent/poised TSS	-10.1224	290.612	0.972214
E103	Rectal Smooth Muscle	Sm. Muscle	11_BivFlnk	Flank bivalent TSS/Enh	-9.12043	382.674	0.980985
E103	Rectal Smooth Muscle	Sm. Muscle	12_EnhBiv	Bivalent enhancer	-8.11575	306.832	0.978898
E103	Rectal Smooth Muscle	Sm. Muscle	13_ReprPC	Repressed Polycomb	-11.1158	283.809	0.968757
E103	Rectal Smooth Muscle	Sm. Muscle	14_ReprPCWk	Weak repressed Polycomb	-14.1702	321.794	0.964877
E103	Rectal Smooth Muscle	Sm. Muscle	15_Quies	Quiescent	-0.304961	0.223895	0.173174
E103	Rectal Smooth Muscle	Sm. Muscle	2_TssAFlnk	Flank active TSS	-12.1209	414.257	0.976658
E103	Rectal Smooth Muscle	Sm. Muscle	3_TxFlnk	Transcription at gene 5' and 3'	-9.1434	343.495	0.978764
E103	Rectal Smooth Muscle	Sm. Muscle	4_Tx	Strong transcription	-13.1317	310.096	0.966222
E103	Rectal Smooth Muscle	Sm. Muscle	5_TxWk	Weak transcription	1.12272	0.226117	6.86213e-07
E103	Rectal Smooth Muscle	Sm. Muscle	6_EnhG	Genic enhancers	-10.1125	283.659	0.971561
E103	Rectal Smooth Muscle	Sm. Muscle	7_Enh	Enhancers	-13.1378	308.136	0.965991
E103	Rectal Smooth Muscle	Sm. Muscle	8_ZNF/Rpts	ZHF genes + repeats	-11.0925	300.746	0.970578
E103	Rectal Smooth Muscle	Sm. Muscle	9_Het	Heterochromatin	-0.0225446	1.00545	0.982111
E111	Stomach Smooth Muscle	Sm. Muscle	1_TssA	Actvie TSS	-12.1234	289.421	0.966588
E111	Stomach Smooth Muscle	Sm. Muscle	10_TssBiv	Bivalent/poised TSS	-10.1185	303.287	0.973385
E111	Stomach Smooth Muscle	Sm. Muscle	11_BivFlnk	Flank bivalent TSS/Enh	-11.1218	418.237	0.978785
E111	Stomach Smooth Muscle	Sm. Muscle	12_EnhBiv	Bivalent enhancer	-11.1207	405.002	0.978094
E111	Stomach Smooth Muscle	Sm. Muscle	13_ReprPC	Repressed Polycomb	-13.1455	274.59	0.961817
E111	Stomach Smooth Muscle	Sm. Muscle	14_ReprPCWk	Weak repressed Polycomb	0.117714	0.281948	0.676311
E111	Stomach Smooth Muscle	Sm. Muscle	15_Quies	Quiescent	-0.313305	0.207516	0.131098
E111	Stomach Smooth Muscle	Sm. Muscle	2_TssAFlnk	Flank active TSS	-12.1271	276.995	0.965079
E111	Stomach Smooth Muscle	Sm. Muscle	3_TxFlnk	Transcription at gene 5' and 3'	-10.1274	305.605	0.973564
E111	Stomach Smooth Muscle	Sm. Muscle	4_Tx	Strong transcription	0.422415	0.422157	0.317015
E111	Stomach Smooth Muscle	Sm. Muscle	5_TxWk	Weak transcription	0.751241	0.248057	0.00245773
E111	Stomach Smooth Muscle	Sm. Muscle	6_EnhG	Genic enhancers	-12.121	416.549	0.976786
E111	Stomach Smooth Muscle	Sm. Muscle	7_Enh	Enhancers	-13.139	325.406	0.967792
E111	Stomach Smooth Muscle	Sm. Muscle	8_ZNF/Rpts	ZHF genes + repeats	-11.1154	406.555	0.978188
E111	Stomach Smooth Muscle	Sm. Muscle	9_Het	Heterochromatin	0.368499	0.586941	0.530116
E092	Fetal Stomach	Digestive	1_TssA	Actvie TSS	-12.1174	352.8	0.972601
E092	Fetal Stomach	Digestive	10_TssBiv	Bivalent/poised TSS	-11.1238	416.426	0.978689
E092	Fetal Stomach	Digestive	11_BivFlnk	Flank bivalent TSS/Enh	-11.1201	397.389	0.977676
E092	Fetal Stomach	Digestive	12_EnhBiv	Bivalent enhancer	-12.1269	351.853	0.972506
E092	Fetal Stomach	Digestive	13_ReprPC	Repressed Polycomb	-13.1473	264.306	0.960328
E092	Fetal Stomach	Digestive	14_ReprPCWk	Weak repressed Polycomb	-0.616453	0.422025	0.144097
E092	Fetal Stomach	Digestive	15_Quies	Quiescent	-0.302247	0.20744	0.145108
E092	Fetal Stomach	Digestive	2_TssAFlnk	Flank active TSS	-11.1148	345.518	0.974338
E092	Fetal Stomach	Digestive	3_TxFlnk	Transcription at gene 5' and 3'	-9.12918	273.166	0.97334
E092	Fetal Stomach	Digestive	4_Tx	Strong transcription	-14.1738	296.821	0.961914
E092	Fetal Stomach	Digestive	5_TxWk	Weak transcription	1.29533	0.218324	2.97329e-09
E092	Fetal Stomach	Digestive	6_EnhG	Genic enhancers	-12.127	331.018	0.970776
E092	Fetal Stomach	Digestive	7_Enh	Enhancers	0.790144	0.459786	0.0857047
E092	Fetal Stomach	Digestive	8_ZNF/Rpts	ZHF genes + repeats	-12.1183	364.224	0.973458
E092	Fetal Stomach	Digestive	9_Het	Heterochromatin	-0.156581	0.586961	0.789649
E085	Fetal Intestine Small	Digestive	1_TssA	Actvie TSS	1.17396	0.714933	0.100579
E085	Fetal Intestine Small	Digestive	10_TssBiv	Bivalent/poised TSS	-10.1211	269.121	0.97
E085	Fetal Intestine Small	Digestive	11_BivFlnk	Flank bivalent TSS/Enh	-10.1186	326.318	0.975263
E085	Fetal Intestine Small	Digestive	12_EnhBiv	Bivalent enhancer	-11.1239	414.697	0.9786
E085	Fetal Intestine Small	Digestive	13_ReprPC	Repressed Polycomb	-13.1305	399.697	0.973793
E085	Fetal Intestine Small	Digestive	14_ReprPCWk	Weak repressed Polycomb	-1.53697	0.714781	0.0315346
E085	Fetal Intestine Small	Digestive	15_Quies	Quiescent	-0.182273	0.208385	0.381743
E085	Fetal Intestine Small	Digestive	2_TssAFlnk	Flank active TSS	-11.1209	312.483	0.97161
E085	Fetal Intestine Small	Digestive	3_TxFlnk	Transcription at gene 5' and 3'	-10.1203	312.784	0.974188
E085	Fetal Intestine Small	Digestive	4_Tx	Strong transcription	-0.558998	0.586826	0.340803
E085	Fetal Intestine Small	Digestive	5_TxWk	Weak transcription	0.8639	0.233929	0.000221617
E085	Fetal Intestine Small	Digestive	6_EnhG	Genic enhancers	0.913298	0.714899	0.201419
E085	Fetal Intestine Small	Digestive	7_Enh	Enhancers	1.10678	0.369878	0.00276889
E085	Fetal Intestine Small	Digestive	8_ZNF/Rpts	ZHF genes + repeats	-12.1215	341.361	0.971674
E085	Fetal Intestine Small	Digestive	9_Het	Heterochromatin	-14.1679	316.34	0.964277
E084	Fetal Intestine Large	Digestive	1_TssA	Actvie TSS	1.10025	0.714932	0.123816
E084	Fetal Intestine Large	Digestive	10_TssBiv	Bivalent/poised TSS	-10.1244	265.707	0.969605
E084	Fetal Intestine Large	Digestive	11_BivFlnk	Flank bivalent TSS/Enh	-10.122	360.607	0.977607
E084	Fetal Intestine Large	Digestive	12_EnhBiv	Bivalent enhancer	-10.122	255.417	0.968389
E084	Fetal Intestine Large	Digestive	13_ReprPC	Repressed Polycomb	-13.1367	325.761	0.967833
E084	Fetal Intestine Large	Digestive	14_ReprPCWk	Weak repressed Polycomb	-1.43763	0.586887	0.0143024
E084	Fetal Intestine Large	Digestive	15_Quies	Quiescent	-0.00720974	0.211869	0.972854
E084	Fetal Intestine Large	Digestive	2_TssAFlnk	Flank active TSS	-11.1209	319.114	0.9722
E084	Fetal Intestine Large	Digestive	3_TxFlnk	Transcription at gene 5' and 3'	-9.12988	336.592	0.97836
E084	Fetal Intestine Large	Digestive	4_Tx	Strong transcription	0.892344	0.321176	0.00546338
E084	Fetal Intestine Large	Digestive	5_TxWk	Weak transcription	0.351072	0.290006	0.22606
E084	Fetal Intestine Large	Digestive	6_EnhG	Genic enhancers	1.01218	1.00552	0.314118
E084	Fetal Intestine Large	Digestive	7_Enh	Enhancers	0.698017	0.422136	0.0982217
E084	Fetal Intestine Large	Digestive	8_ZNF/Rpts	ZHF genes + repeats	-12.1143	412.409	0.976566
E084	Fetal Intestine Large	Digestive	9_Het	Heterochromatin	-14.1494	383.055	0.970534
E109	Small Intestine	Digestive	1_TssA	Actvie TSS	-12.1177	354.667	0.972744
E109	Small Intestine	Digestive	10_TssBiv	Bivalent/poised TSS	-9.1291	288.347	0.974743
E109	Small Intestine	Digestive	11_BivFlnk	Flank bivalent TSS/Enh	-7.10063	290.755	0.980517
E109	Small Intestine	Digestive	12_EnhBiv	Bivalent enhancer	-9.12882	276.657	0.973677
E109	Small Intestine	Digestive	13_ReprPC	Repressed Polycomb	-12.1256	294.288	0.967134
E109	Small Intestine	Digestive	14_ReprPCWk	Weak repressed Polycomb	0.518425	0.223897	0.0205875
E109	Small Intestine	Digestive	15_Quies	Quiescent	-1.11967	0.21825	2.89392e-07
E109	Small Intestine	Digestive	2_TssAFlnk	Flank active TSS	-9.11888	335.641	0.978325
E109	Small Intestine	Digestive	3_TxFlnk	Transcription at gene 5' and 3'	-6.18016	257.202	0.98083
E109	Small Intestine	Digestive	4_Tx	Strong transcription	-12.1202	323.998	0.97016
E109	Small Intestine	Digestive	5_TxWk	Weak transcription	1.08623	0.22852	2.00082e-06
E109	Small Intestine	Digestive	6_EnhG	Genic enhancers	-9.13187	408.212	0.982152
E109	Small Intestine	Digestive	7_Enh	Enhancers	1.34253	0.459806	0.00350293
[truncated: 527 more rows]

## Sheet: Table S8
Table S8: Significant associations of the ACE2 pQTL with complex traits using PhenoScanner.
[truncated: 493 more rows]

[truncated: 13 more sheets: Table S9, Table S10, Table S11, Table S12, Table S13, Table S14, Table S15, Table S16, Table S17, Table S18, Table S19, Table S20, Table S21]
